# Supplementary material for: Turning inward in difficulties: R&D human resource slack, technological diversification, and independent innovation
Source: PLoS One. 2024 Jun 13;19(6):e0298453. doi: 10.1371/journal.pone.0298453 (PMC11175520; doi:10.1371/journal.pone.0298453)
Supplement: S1 Data — (XLSX) [file pone.0298453.s001.xlsx]

## Sheet: Sheet1
id	ShortName	year	Ind	Iinno	RHRS	RTD	UTD	FH	Size	FirmAge	Lev	Growth	SOE	TobinQ	Board	Top10	Indep	Balance	Dual	Mhold	TotalAssets	OperatingRevenue
12	South Glass A	2019	C30	1.09861	-0.124246	0.340996	0.80996	0.0613093	23.6737	3.52636	0.505634	-0.024766	0	1.0042	2.07944	0.295642	0.375	0.702717	0	0.00602869	18201235959	10472028099
16	Shenkangjia A	2019	C39	3.97029	-0.121595	0.41469	0.919685	-0.0606257	24.2193	3.52636	0.713465	0.477109	1	0.918139	1.94591	0.404475	0.428571	0.65918	1	1.07976e-05	42586955452.27	5.51191e+10
16	Shenkangjia A	2020	C39	4.62497	-0.129158	0.610385	0.9479	-0.0606257	24.4748	3.55535	0.766908	0.194948	1	0.972553	1.94591	0.403791	0.428571	0.65918	1	1.07976e-05	49876267493.61	5.03518e+10
16	Shenkangjia A	2021	C39	4.00733	-0.122628	0.724409	0.707371	-0.044414	24.6328	3.55535	0.78505	-0.086491	1	1.03046	1.94591	0.41442	0.428571	0.679368	1	1.07976e-05	39874520771.26	4.91065e+10
21	Shenzhen Technology	2017	C39	2.99573	-0.176215	0.566239	0.507336	0.0455514	23.1843	3.17805	0.547908	-0.01905	1	1.73124	2.19722	0.556565	0.333333	0.22288	0	0.00130528	16599483730.27	1.42098e+10
21	Shenzhen Technology	2018	C39	3.82864	-0.166588	0.602947	0.219407	0.0455514	23.5326	3.21888	0.642835	-0.05703	1	1.50459	2.19722	0.556273	0.333333	0.220653	0	0.00168318	15996830984.81	1.6061e+10
21	Shenzhen Technology	2019	C39	4.23411	-0.16732	0.468624	0.74641	0.0412261	23.4957	3.2581	0.576803	0.130278	1	1.1055	2.19722	0.557223	0.333333	0.227276	0	0.0016424	18453360448.5	1.32238e+10
21	Shenzhen Technology	2020	C39	3.2581	-0.185832	0.703749	0.430618	0.0556706	23.6385	3.29584	0.615132	-0.176651	1	1.58546	2.19722	0.563576	0.333333	0.239864	0	0.0016424	21634626826.88	1.49672e+10
21	Shenzhen Technology	2021	C39	2.30259	-0.18925	0.571768	0.529351	0.0680857	23.7976	3.3322	0.629761	0.131839	1	1.92216	2.07944	0.503614	0.375	0.333851	0	0.000493171	27048915810.62	1.64883e+10
50	Shentianma A	2019	C39	2.19722	-0.0682495	0.344844	0.00270152	-0.0273334	24.8182	3.52636	0.566855	1.06327	1	0.932635	2.19722	0.646282	0.333333	1.9598	0	3.05646e-05	65451008433.54	3.0282e+10
50	Shentianma A	2020	C39	3.29584	-0.0445333	0.422974	0.0498116	0.0213849	24.9046	3.55535	0.591951	0.047401	1	1.09082	2.19722	0.647256	0.333333	1.97341	0	3.05646e-05	73557804389.16	2.92327e+10
50	Shentianma A	2021	C39	1.38629	-0.0197208	0.477134	-0.0307868	0.0280682	25.0213	3.55535	0.543647	-0.034649	1	1.0269	2.19722	0.624097	0.333333	2.15549	0	2.10762e-05	80432335677.25999	3.18292e+10
59	Huajin Shares	2018	C25	3.52636	-0.0410279	0.0865908	0.705352	0.0247902	24.1562	3.04452	0.591054	0.158392	1	1.07288	2.19722	0.502794	0.333333	0.518492	1	2.54339e-06	32460677530.24	3.66833e+10
59	Huajin Shares	2019	C25	3.55535	-0.021154	0.159391	0.621006	0.0502289	24.2033	3.09104	0.576934	0.08808	1	0.869618	2.19722	0.52456	0.333333	0.57333	0	0	29359202252.3	3.96083e+10
59	Huajin Shares	2020	C25	3.66356	-0.0255845	0.103133	0.700938	0.0334136	24.1029	3.13549	0.51817	0.079738	1	0.849944	2.19722	0.539445	0.333333	0.593875	0	0	27899652411.93	3.04374e+10
59	Huajin Shares	2021	C25	1.79176	-0.0551607	0.0620744	0.859851	0.0226311	24.0519	3.17805	0.494189	-0.23154	1	0.810643	2.19722	0.543333	0.333333	0.895723	0	2.75146e-05	32115865058.05	3.85523e+10
60	Zhongjin Lingnan	2020	C32	1.09861	-0.0442041	0.335588	0.815181	0.0273373	23.7349	3.2581	0.440773	0.142116	1	1.19608	2.19722	0.417192	0.333333	0.365151	0	0.000301378	24348332710.6	3.02261e+10
63	ZTE Communications	2017	C39	5.86363	0.178513	1.08332	-0.376867	0.0446984	25.6766	2.99573	0.711347	0.010448	0	1.1494	2.63906	0.56341	0.357143	0.752168	1	0.00143618	143962215000	108815273000
63	ZTE Communications	2018	C39	5.86363	0.193392	1.05007	-0.341455	0.0612261	25.6928	3.04452	0.684777	0.074897	0	1.60913	2.63906	0.547078	0.357143	0.7031	0	0.000951569	129350749000	85513150000
63	ZTE Communications	2019	C39	5.86363	0.181606	1.03954	-0.170149	0.0912262	25.5858	3.09104	0.745184	-0.214144	0	1.31133	2.19722	0.5327	0.333333	0.686269	0	0.000136841	141202135000	90736582000
63	ZTE Communications	2020	C39	5.86363	0.197296	0.943003	-0.253176	0.0834699	25.6735	3.13549	0.731206	0.061083	0	1.64936	2.19722	0.517907	0.333333	0.798612	0	0.000155654	150634906000	101450670000
63	ZTE Communications	2021	C39	4.56435	0.220719	1.04859	-0.208208	0.0834699	25.7381	3.17805	0.693813	0.118079	0	1.54584	2.19722	0.468652	0.333333	0.880227	0	0.000163413	168763425000	114521641000
66	The Great Wall of China	2018	C39	3.66356	0.0801717	0.784134	0.0408148	-0.00981194	23.4447	3.04452	0.502777	-0.540195	1	1.77388	2.19722	0.446009	0.333333	0.0598412	0	1.07606e-05	16002223272.55	1.00095e+10
66	The Great Wall of China	2019	C39	2.48491	0.0593935	0.70604	0.180098	0.0317106	23.496	3.09104	0.584406	0.052872	1	1.38523	2.19722	0.45464	0.333333	0.0716773	0	0.00015179	21670712649.54	1.08438e+10
66	The Great Wall of China	2020	C39	3.8712	0.105807	0.506221	0.062827	0.0504854	23.7992	3.13549	0.600809	0.083351	1	2.44883	2.19722	0.499114	0.333333	0.140782	0	0.000131713	27530266999.06	1.44461e+10
66	The Great Wall of China	2021	C39	3.3673	0.100264	0.516253	-0.100127	0.0712261	24.0386	3.17805	0.660481	0.3322	1	2.6801	2.19722	0.479554	0.333333	0.0911136	0	5.42999e-05	32710739585.26	1.77904e+10
70	Special message	2017	C38	3.17805	-0.0231715	0.466916	0.0056231	0.0504854	22.2849	2.99573	0.6724	0.882775	1	2.15434	2.19722	0.589962	0.333333	0.354993	0	0.000316988	5853087289.06	5.47307e+09
70	Special message	2018	C38	2.48491	-0.0162165	0.756323	-0.021881	0.0440606	22.4902	3.04452	0.688177	0.186595	1	1.59516	2.07944	0.570162	0.375	0.354993	0	0.000227992	7219355459.66	5.706e+09
70	Special message	2019	C38	3.3322	0.000109492	0.327492	0.295537	0.0412261	22.7	3.09104	0.694881	0.042559	1	1.29828	2.19722	0.568594	0.333333	0.354993	0	0.000315712	7089781851.51	4.32836e+09
70	Special message	2020	C38	4.57471	0.0119826	0.584434	0.0786872	-0.00655162	22.6819	3.13549	0.5931	-0.241438	1	1.81836	2.19722	0.473648	0.333333	0.215987	0	0.000298741	10085627281.75	4.72243e+09
70	Special message	2021	C38	2.30259	0.0464385	1.11463	0.175869	-0.00655162	23.0344	3.17805	0.705036	0.091044	1	1.43894	2.07944	0.465935	0.375	0.196963	0	0.000298165	8323832711.53	4.59084e+09
100	TCL Group	2017	C39	5.86363	-0.105316	1.2013	0.447426	0.0959599	25.7146	2.70805	0.689087	0.018111	0	0.972744	2.48491	0.390752	0.333333	2.4898	1	0.0529173	160293984000	111577362000
100	TCL Group	2018	C39	5.86363	-0.0881162	1.2013	0.529757	0.1003	25.8003	2.77259	0.662227	0.047936	0	0.994039	2.48491	0.406509	0.333333	2.45238	1	0.0478222	192763943000	113360076000
100	TCL Technology	2019	C39	5.86363	-0.0598842	1.2013	0.600253	0.0959599	25.9847	2.83321	0.684216	0.015977	0	0.875775	2.48491	0.379824	0.333333	2.32127	1	0.0478873	164844885000	74933086000
100	TCL Technology	2020	C39	4.49981	-0.0326503	0.767564	0.36164	0.0813496	25.8283	2.89037	0.612465	-0.338982	0	0.980635	2.19722	0.295658	0.444444	1.7444	1	0.0601287	257908279000	76677238000
157	Zoomlion Heavy Industry	2017	C35	4.30407	0.0411516	0.360253	0.9479	0.0370939	25.2135	2.89037	0.576009	-0.035215	0	0.972495	1.94591	0.519202	0.571429	1.47148	1	0.00196291	83149067653.62	2.32729e+10
157	Zoomlion Heavy Industry	2018	C35	4.99721	0.0342967	0.633707	0.877648	0.0687261	25.1439	2.94444	0.540256	0.162336	0	0.967453	1.94591	0.507382	0.571429	1.47135	1	0.0058966	93456651846.14	2.86965e+10
157	Zoomlion Heavy Industry	2019	C35	5.11799	0.0350323	0.902882	0.769184	0.0758255	25.2608	2.99573	0.585172	0.233046	0	0.905477	1.94591	0.511783	0.571429	1.47341	1	0.00428997	92068028637.66	4.33074e+10
157	Zoomlion Heavy Industry	2020	C35	5.75574	0.0432401	0.706451	0.931649	0.0690039	25.2458	3.04452	0.570609	0.50915	0	1.11422	1.94591	0.616354	0.571429	1.91425	1	0.00415737	116274938529.14	6.51089e+10
157	Zoomlion Heavy Industry	2021	C35	5.42054	0.0583565	1.0075	0.9479	0.0668494	25.4792	3.09104	0.588158	0.503414	0	1.21669	1.94591	0.626103	0.571429	2.14969	1	0.00502556	122018160397.82	6.71306e+10
158	Changshan Beiming	2017	C17	2.30259	0.147878	0.0961825	-0.453823	0.0802886	23.273	2.94444	0.551411	0.232802	1	1.47741	2.3979	0.628116	0.363636	1.0128	0	0.0231742	12789214507.47	1.12545e+10
158	Changshan Beiming	2018	C17	2.30259	0.107085	0.122517	-0.437564	0.0446888	23.2719	2.99573	0.52987	0.025527	1	1.34145	2.3979	0.623621	0.363636	1.02391	0	0.023142	14142745019.87	9.65611e+09
333	Midea Group	2017	C38	5.86363	-0.0581332	0.753473	0.788638	-0.0600135	25.8626	2.83321	0.595683	0.14882	0	1.63356	2.30259	0.495223	0.4	0.234652	1	0.0218329	248106858000	240712301000
333	Midea Group	2018	C38	5.17615	-0.0605841	0.768303	0.79284	-0.0431738	26.1053	2.89037	0.665768	0.513495	0	2.09502	2.30259	0.562777	0.4	0.497506	1	0.0216475	263701148000	259664820000
333	Midea Group	2019	C38	4.02535	-0.0609933	0.561387	0.525883	-0.0194247	26.2497	2.94444	0.649397	0.078735	0	1.56297	2.19722	0.598146	0.333333	0.604081	1	0.0214493	301955419000	278216017000
333	Midea Group	2020	C38	3.3673	-0.0699374	0.382386	0.210868	0.024954	26.3951	2.99573	0.644	0.071443	0	1.96548	2.07944	0.600478	0.5	0.738152	1	0.0202242	360382603000	284221249000
333	Midea Group	2021	C38	2.30259	-0.0641581	0.425326	0.429114	0.0460471	26.3978	3.04452	0.655263	0.021585	0	2.53455	2.07944	0.565073	0.375	0.680799	1	0.017316	387946104000	341233208000
338	Weichai Power	2019	C36	5.86363	0.0142768	1.2013	0.483215	0.0704854	26.0476	2.83321	0.696705	0.050712	1	0.998213	2.63906	0.570474	0.333333	1.13309	1	0.0166181	236831674546.17	1.74361e+11
338	Weichai Power	2020	C36	5.86363	0.0179941	1.2013	0.558954	0.0681638	26.1906	2.89037	0.705383	0.094848	1	1.127	2.63906	0.582499	0.333333	1.17103	1	0.0167566	270750168951.29	1.97491e+11
338	Weichai Power	2021	C36	5.86363	-0.0298743	1.2013	0.582299	0.0840262	26.3245	2.94444	0.702924	0.132657	1	1.0886	2.63906	0.630311	0.333333	1.38341	1	0.0158358	277044424907.96	2.03548e+11
400	Xu Ji Electric	2020	C38	1.79176	0.233839	1.12464	-0.00312984	0.020115	23.4373	3.29584	0.42498	0.236051	1	1.14465	2.19722	0.537516	0.333333	0.158655	0	7.55965e-05	16806142848.31	1.11912e+10
400	Xu Ji Electric	2021	C38	1.09861	0.269655	1.2013	-0.0462794	0.00777942	23.545	3.3322	0.452629	0.101921	1	1.32018	2.19722	0.579181	0.333333	0.255957	0	7.56957e-05	17668247679.41	1.19907e+10
404	Huayi compression	2017	C34	3.49651	-0.04504	-0.500401	-0.463004	0.0367883	22.8154	3.13549	0.598875	0.015888	1	1.28866	2.19722	0.426629	0.333333	0.311538	0	0.00371441	9978196827.9	8.11411e+09
404	Changhong Huayi	2018	C34	3.4012	-0.0460127	-0.19382	0.142219	0.0841256	23.0237	3.17805	0.602868	0.164969	1	1.0414	2.07944	0.390516	0.375	0.275993	0	0.00306115	10093935740.87	8.91081e+09
404	Changhong Huayi	2019	C34	3.89182	-0.0637513	-0.102929	0.626292	0.0724761	23.0352	3.21888	0.582463	0.098187	1	0.848913	2.19722	0.428772	0.333333	0.327977	0	0.00260547	10248441712.99	9.58921e+09
404	Changhong Huayi	2020	C34	3.09104	-0.0792675	0.0347126	0.457141	0.0813496	23.0504	3.2581	0.584174	0.076132	1	0.852719	2.19722	0.424325	0.333333	0.275382	0	0.00217496	10938363652.13	1.0453e+10
404	Changhong Huayi	2021	C34	2.19722	-0.0823449	-0.171822	0.638328	0.0894121	23.1155	3.29584	0.596269	0.090078	1	0.919028	2.07944	0.409179	0.375	0.268331	0	0.000439097	11732478136.91	1.31991e+10
413	Dongxu Optoelectronics	2019	C39	3.4012	0.00265524	0.866698	0.877003	-0.0476168	25.0079	3.29584	0.539472	0.627314	0	0.903347	1.94591	0.346875	0.428571	0.84753	1	3.92653e-05	67760453707.95	1.75288e+10
413	Dongxu Optoelectronics	2020	C39	1.60944	0.0978289	0.556921	0.852163	0.00196993	24.9392	3.3322	0.534897	-0.378671	0	0.833206	1.94591	0.310062	0.428571	0.776811	0	2.54788e-05	64829232860.32	7.04875e+09
423	Dong'e ass hide glue	2017	C27	4.44265	-0.0561712	-0.118681	0.866537	-0.0282183	23.0208	3.17805	0.157136	0.159179	1	3.69757	2.19722	0.386977	0.333333	0.417199	0	0.00031659	12376029971.71	7.37234e+09
423	Dong'e ass hide glue	2018	C27	4.35671	-0.0589615	-0.0762773	0.537941	-0.010549	23.239	3.21888	0.202369	0.167039	1	3.38682	2.19722	0.458057	0.333333	0.688657	0	0.00031659	13869959247.35	7.33832e+09
423	Dong'e ass hide glue	2019	C27	4.17439	-0.0632627	-0.0231586	0.730391	0.0455118	23.353	3.2581	0.183198	-0.004615	1	2.04788	2.19722	0.504421	0.333333	0.900452	0	0.00031659	11653674527.93	2.95862e+09
423	Dong'e ass hide glue	2020	C27	2.3979	-0.0721989	0.0153591	0.849941	0.0460471	23.1789	3.29584	0.139923	-0.596825	1	2.12467	2.19722	0.500701	0.333333	0.891512	0	0.00031659	10950024729.95	3.40944e+09
423	Dong'e ass hide glue	2021	C27	3.04452	-0.0848278	-0.489786	0.193934	0.0349903	23.1166	3.3322	0.107124	0.152373	1	2.41885	2.19722	0.516547	0.333333	0.965227	0	6.24016e-05	11628031898.88	3.84899e+09
425	XCMG Machinery	2017	C35	5.04343	-0.00861059	0.89079	0.500227	-0.00377387	24.5069	3.17805	0.534267	0.014011	1	1.07272	2.07944	0.544168	0.375	0.192289	1	2.16704e-05	49770025360.69	2.91311e+10
425	XCMG Machinery	2018	C35	5.1299	-0.00546548	0.916169	0.812158	-0.0251004	24.6307	3.21888	0.516661	0.724629	1	1.16823	2.07944	0.524352	0.5	0.149172	0	2.16704e-05	61249882256.88	4.441e+10
425	XCMG Machinery	2019	C35	4.98361	-0.00571117	0.892722	0.765851	-0.04828	24.8382	3.2581	0.504644	0.524488	1	0.926571	2.07944	0.578973	0.5	0.347781	0	1.93856e-05	77291657088.78	5.9176e+10
425	XCMG Machinery	2020	C35	4.33073	-0.00795168	0.86648	0.776839	0.00324428	25.0709	3.29584	0.564685	0.332492	1	1.10633	2.19722	0.598815	0.444444	0.441207	0	5.47457e-05	91797176721.89999	7.39681e+10
425	XCMG Machinery	2021	C35	3.46574	-0.0108142	0.957511	0.861692	0.00324428	25.2428	3.3322	0.627759	0.249969	1	1.07681	2.19722	0.592446	0.444444	0.42216	0	5.47457e-05	110029107129.78	8.43276e+10
488	Chenming Paper Industry	2019	C22	2.99573	-0.00351104	0.09237	0.531738	-0.0162531	25.3803	3.2581	0.754349	-0.020246	1	0.913039	2.3979	0.455801	0.363636	1.83785	0	0.00419127	97958909935.14999	3.03954e+10
513	Lizhu Group	2017	C27	2.19722	-0.0761565	0.00352353	0.201357	0.00727552	23.0774	3.21888	0.325153	0.155767	0	1.95849	2.3979	0.712256	0.454545	0.914204	0	0.00265773	15897730717.63	8.53097e+09
513	Lizhu Group	2018	C27	2.3979	-0.0536897	0.00679231	0.520064	0.0169879	23.4894	3.2581	0.293382	0.114901	0	2.01009	2.30259	0.680915	0.5	0.872346	0	0.00265877	17437346860.38	8.86066e+09
513	Lizhu Group	2019	C27	1.38629	-0.0482632	0.03574	0.661945	0.00727552	23.5819	3.29584	0.326166	0.038646	0	1.23149	2.30259	0.676892	0.5	0.850257	0	0.00230379	17976463117.21	9.3847e+09
513	Lizhu Group	2020	C27	1.79176	-0.078607	0.155953	0.81209	0.00727552	23.6123	3.3322	0.317149	0.059142	0	1.68135	2.30259	0.706675	0.5	0.905277	0	0.00257306	20590815791.72	1.05204e+10
513	Lizhu Group	2021	C27	1.94591	-0.05978	0.0738311	0.674281	0.00727552	23.7481	3.3673	0.337565	0.121018	0	1.7662	2.3979	0.681345	0.454545	0.883708	0	0.00332011	22371915590.82	1.20639e+10
521	Meiling Electric Appliances	2017	C38	5.59842	-0.0853119	0.208686	0.211589	0.0317106	23.2496	3.21888	0.586964	0.202661	1	1.08185	2.19722	0.396403	0.333333	0.512202	0	0.00470746	15961511966.81	1.67974e+10
521	Changhong Meiling	2018	C38	5.86363	-0.0725069	0.257541	0.459223	0.0566583	23.4934	3.2581	0.676899	0.34093	1	0.989368	2.19722	0.40044	0.333333	0.536613	0	0.00481584	15561810184.54	1.74902e+10
521	Changhong Meiling	2019	C38	5.86363	-0.0685335	0.401786	0.520762	0.0412261	23.4681	3.29584	0.66999	0.041241	1	0.870803	2.19722	0.368932	0.333333	0.436396	0	0.00487371	14202233615.47	1.65533e+10
521	Changhong Meiling	2020	C38	5.86363	-0.0626147	0.477186	0.539525	0.0566583	23.3767	3.3322	0.640058	-0.053568	1	0.876621	2.19722	0.367635	0.333333	0.404095	0	0.00343086	16103355454.46	1.53881e+10
521	Changhong Meiling	2021	C38	5.55296	-0.0758492	0.452609	0.691472	0.0566583	23.5023	3.3673	0.69186	-0.070391	1	1.04264	2.19722	0.366555	0.333333	0.414148	0	0.00343086	15190469756.33	1.8033e+10
523	Guangzhou Langqi	2017	C26	3.17805	0.0670846	-0.57765	-0.274398	0.0467817	22.1512	3.46574	0.571952	0.300994	1	1.8494	1.94591	0.539056	0.428571	0.687518	0	0.0011221	4812637948.05	1.1811e+10
523	Guangzhou Langqi	2018	C26	3.13549	0.0593122	-0.422945	0.15606	0.0646636	22.2945	3.49651	0.617673	0.199196	1	1.40766	1.94591	0.536326	0.428571	0.685907	0	0.00119706	6211647876.74	5.73989e+09
523	Guangzhou Langqi	2019	C26	2.94444	0.0306452	-0.202694	0.502938	0.0646636	22.5497	3.52636	0.732223	-0.51402	1	1.11189	1.94591	0.508979	0.428571	0.60755	0	0.00119707	7206489935.09	5.74606e+09
523	Guangzhou Langqi	2020	C26	3.21888	0.0139775	-0.673834	-0.0869218	0.0732331	22.6982	3.55535	0.791522	0.001074	1	1.43637	1.94591	0.49702	0.428571	0.536595	0	0.000634867	3399413587.78	3.31521e+09
528	Liugong	2017	C35	4.84419	-0.067984	0.547573	0.274059	-0.0874587	23.7478	3.17805	0.570183	0.052522	1	0.969793	2.3979	0.467459	0.363636	0.222551	0	0.000184157	21658051740.01	1.12642e+10
528	Liugong	2018	C35	4.75359	-0.063015	0.523997	0.664257	-0.116181	23.7986	3.21888	0.579048	0.607934	1	1.02222	2.3979	0.444084	0.363636	0.177883	0	0.000184157	26211973627.89	1.80848e+10
528	Liugong	2019	C35	4.52179	-0.0684534	0.678687	0.416377	-0.0487738	23.9895	3.2581	0.614775	0.605513	1	0.95353	2.3979	0.458604	0.363636	0.211967	0	0.000166383	29861367274.78	1.91773e+10
528	Liugong	2020	C35	4.17439	-0.0809798	0.694503	0.517807	-0.0285017	24.1198	3.29584	0.637307	0.060407	1	0.980499	2.3979	0.451022	0.363636	0.216277	0	0.00105262	34010501288.4	2.30026e+10
528	Liugong	2021	C35	3.17805	-0.0959538	0.574076	0.644591	-0.00216228	24.2499	3.3322	0.649732	0.199468	1	0.969404	2.3979	0.444329	0.363636	0.19697	0	0.00105262	40433249422.69	2.87007e+10
530	Da Leng Shares	2017	C34	3.17805	-0.00130968	0.395328	0.575451	-0.0287738	22.3294	3.17805	0.334328	0.106985	0	1.38991	2.19722	0.393126	0.333333	0.726633	0	0.00982035	5619621500.67	2.07972e+09
530	Da Leng Shares	2018	C34	3.04452	0.00617	0.360166	0.428531	-0.0525239	22.4495	3.21888	0.378105	0.168708	0	1.08843	2.19722	0.353494	0.333333	0.602984	0	0.0081183	5568279452.26	1.96606e+09
538	Yunnan Baiyao	2017	C27	2.30259	-0.0518196	-0.224687	0.0347264	0.0134484	23.9255	3.17805	0.355604	0.08065	1	3.58102	2.3979	0.723824	0.363636	0.641305	0	9.33167e-06	27702530540.34	2.43146e+10
538	Yunnan Baiyao	2018	C27	2.56495	-0.0533299	0.073607	0.335642	0.0134484	24.0448	3.21888	0.345081	0.084958	0	4.17157	2.3979	0.77296	0.363636	0.707044	0	9.33167e-06	30377590084.58	2.67082e+10
538	Yunnan Baiyao	2019	C27	1.38629	-0.0541277	-0.367231	0.353923	0.0134484	24.137	3.2581	0.344171	0.098443	0	2.87964	2.3979	0.777429	0.363636	0.730052	0	9.33167e-06	49658049118.83	2.96647e+10
538	Yunnan Baiyao	2020	C27	2.07944	-0.0673635	-0.203753	0.308103	0.0308095	24.6284	3.29584	0.232755	0.110695	0	1.72275	2.30259	0.809845	0.333333	1.82655	1	0.00710417	55219448243	3.27428e+10
538	Yunnan Baiyao	2021	C27	1.09861	-0.0665816	0.367497	0.62225	0.0308095	24.7346	3.3322	0.305607	0.103763	0	1.91147	2.30259	0.766055	0.307692	1.81374	1	0.00710417	52292765646.22	3.63739e+10
541	Foshan Lighting	2017	C38	4.45435	-0.121179	0.0840557	-0.228672	0.00622612	22.5316	3.21888	0.179453	0.170266	1	2.01774	2.19722	0.437831	0.333333	1.69183	0	0.00905569	5675811824.29	3.80019e+09
541	Foshan Lighting	2018	C38	4.46591	-0.135664	-0.189488	-0.108394	0.00622612	22.4595	3.2581	0.15437	0.12884	1	2.00035	2.19722	0.436415	0.333333	1.69183	0	0.00916417	5588166699.3	3.80196e+09
541	Foshan Lighting	2019	C38	4.83628	-0.095469	0.214227	0.297166	0.00622612	22.4439	3.29584	0.223124	0.000465	1	1.39223	2.19722	0.434884	0.333333	1.69183	0	0.00930173	6175200008.24	3.33758e+09
541	Foshan Lighting	2020	C38	5.24702	-0.087888	0.121707	-0.230976	-0.00507015	22.5438	3.3322	0.205303	-0.122142	1	1.18848	2.19722	0.435887	0.333333	1.69183	0	0.0094229	8519336914.11	3.74491e+09
541	Foshan Lighting	2021	C38	4.41884	-0.063709	-0.032608	0.161591	0.0280682	22.8656	3.3673	0.259076	0.122046	1	1.14657	2.19722	0.476464	0.333333	1.99051	0	0.00896187	9699592528.610001	4.77269e+09
550	Jiangling Motors	2017	C36	5.34233	-0.00484924	0.892698	0.46269	-0.13281	23.9217	3.17805	0.493372	0.085864	1	1.30629	2.19722	0.81385	0.333333	0.901192	0	1.55234e-06	26383760753	31345746762
550	Jiangling Motors	2018	C36	5.67675	-0.00104251	0.729318	0.653662	0.014175	23.996	3.21888	0.52348	0.176909	1	0.979944	2.19722	0.809145	0.333333	0.901192	0	1.57551e-06	23396529475	28249339672
550	Jiangling Motors	2019	C36	5.86363	0.0160001	1.04027	0.5803	0.0189313	23.8759	3.2581	0.556152	-0.098782	1	0.940426	2.30259	0.822789	0.333333	0.925264	0	1.45966e-06	24298528593	29173636262
550	Jiangling Motors	2020	C36	5.86363	0.0332585	1.2013	0.660225	0.000409842	23.9137	3.29584	0.568016	0.032719	1	0.939066	2.19722	0.810849	0.333333	0.903202	0	1.45966e-06	28185185418	33095733665
550	Jiangling Motors	2021	C36	5.86363	0.0273634	1.2013	0.57755	0.0138824	24.0621	3.3322	0.610204	0.13444	1	1.06581	2.19722	0.802218	0.333333	0.893741	0	1.45966e-06	26359084120	35221306472
553	Andoma A	2020	C26	1.79176	-0.11909	0.189488	-1.12611	-0.0525239	24.5363	3.29584	0.506024	0.076054	1	0.991318	1.60944	0.840004	0.4	0.115028	0	2.45243e-06	46801034000	28444833000
553	Andoma A	2021	C26	1.09861	-0.12311	0.215552	-0.652816	-0.0148963	24.5692	3.3322	0.54202	0.031984	1	0.917714	1.60944	0.828902	0.4	0.119191	0	2.55959e-06	50235308000	31038605000
565	Chongqing Three Gorges A	2017	C26	2.70805	0.0131422	-0.634847	-0.274398	0.0273373	21.0104	3.21888	0.262776	2.63592	1	4.35902	2.19722	0.440604	0.333333	0.0467259	0	0	1571040505.02	3.60903e+09
565	Chongqing Three Gorges A	2018	C26	1.60944	0.0118269	-0.0461981	-1.12611	0.0504854	21.175	3.2581	0.334427	0.530993	1	2.30776	2.19722	0.443057	0.333333	0.0573407	0	0	1468725389.85	6.31238e+08
565	Chongqing Three Gorges A	2019	C26	1.79176	0.00392218	-0.736214	-1.12611	0.0823373	21.1077	3.29584	0.265447	-0.570368	1	1.52307	2.19722	0.439345	0.333333	0.0544182	0	0	1538799739.2	4.7303e+08
565	Chongqing Three Gorges A	2020	C26	1.79176	0.0177897	-0.736214	-1.12611	0.10009	21.1543	3.3322	0.263261	-0.250631	1	1.78202	2.19722	0.444994	0.333333	0.054761	0	0	1588552954.33	4.32885e+08
568	Luzhou Laojiao	2019	C15	3.4012	0.09731	0.26335	-0.235553	0.0751768	23.8414	3.21888	0.242457	0.255953	1	2.87119	2.3979	0.642693	0.363636	1.23976	0	0.000437403	28919969078.32	1.58169e+10
568	Luzhou Laojiao	2020	C15	3.49651	0.0700264	-0.234024	0.0792475	0.0712261	24.0878	3.2581	0.323833	0.211518	1	4.70226	2.3979	0.635027	0.363636	1.21101	0	0.000405913	35009203823.45	1.66529e+10
568	Luzhou Laojiao	2021	C15	2.77259	0.0777263	-0.165397	0.339148	0.0531309	24.2789	3.29584	0.337835	0.05285	1	9.79748	2.3979	0.64082	0.363636	1.21376	0	0.000405913	43211782005.68	2.06423e+10
570	Su Changchai A	2017	C34	2.19722	-0.0434729	-0.00792921	-0.613552	-0.0251004	22.0383	3.13549	0.371122	-0.093964	1	1.61566	2.19722	0.375704	0.333333	0.167638	0	0	3726655388.36	2.42907e+09
570	Su Changchai A	2018	C34	2.63906	-0.0404193	-0.254485	-0.692328	-0.0251004	22.0388	3.17805	0.391518	0.063967	1	1.13533	2.19722	0.330956	0.333333	0.047852	0	0	3546079628.86	2.13927e+09
570	Su Changchai A	2019	C34	2.30259	-0.039108	0.242342	-0.743934	-0.0251004	21.9891	3.21888	0.417794	-0.119303	1	0.938393	2.19722	0.330984	0.333333	0.0477305	0	0	3488820324.6	2.04582e+09
570	Su Changchai A	2020	C34	2.63906	-0.0327244	0.518345	-0.596574	-0.0251004	21.9728	3.2581	0.389327	-0.043684	1	1.01759	2.07944	0.332765	0.375	0.0519955	0	0	3952954464.45	2.29646e+09
570	Su Changchai A	2021	C34	2.3979	-0.027779	0.0999608	-0.893151	0.0131196	22.0977	3.29584	0.419966	0.122515	1	1.07476	2.19722	0.344191	0.333333	0.0920995	0	0	4860382961.26	2.45243e+09
581	Weifu High Tech	2017	C36	3.7612	0.0710902	0.271372	-0.0120069	0.0134484	23.5719	3.21888	0.223899	0.118617	1	1.47605	2.3979	0.464968	0.363636	1.03456	0	0.000104338	20231006224.36	9.01728e+09
581	Weifu High Tech	2018	C36	3.68888	0.0687803	0.629318	0.377743	0.0134484	23.7305	3.2581	0.241196	0.40397	1	1.3526	2.3979	0.429522	0.363636	0.930665	0	0.000104338	20892041460.3	8.72167e+09
581	Weifu High Tech	2019	C36	3.3673	0.0540762	0.502179	0.531686	0.0134484	23.7626	3.29584	0.212524	-0.032782	1	1.0177	2.3979	0.465604	0.363636	1.11702	0	0.000105825	23958348185.78	8.78436e+09
581	Weifu High Tech	2020	C36	4.65396	0.0342215	0.542061	0.609343	0.0134484	23.8996	3.3322	0.270206	0.007187	1	1.02169	2.3979	0.470843	0.363636	1.13987	0	0.000105825	27350695388.21	1.28838e+10
581	Weifu High Tech	2021	C36	4.04305	0.0522129	0.83531	0.660967	0.0622012	24.032	3.3673	0.312834	0.466678	1	1.09774	2.3979	0.47511	0.363636	1.1602	0	0.00259777	27970858427.84	1.36824e+10
589	Qian Tire A	2017	C29	2.19722	-0.0231231	-0.736214	-0.0594618	-0.128774	23.0678	3.04452	0.656792	0.18038	1	1.09683	2.30259	0.287209	0.4	0.0794115	0	9.80922e-05	9715434062.209999	6.95961e+09
589	Qian Tire A	2018	C29	3.55535	-0.0360419	-0.736214	-0.480909	-0.128774	22.997	3.09104	0.656262	0.245614	1	1.02901	2.30259	0.292261	0.4	0.0825813	0	9.80922e-05	10481305448.33	6.82532e+09
589	Guizhou Tire	2019	C29	3.3322	-0.0312782	-0.736214	-0.426251	-0.111552	23.0729	3.13549	0.674158	-0.019295	1	0.922015	2.30259	0.294147	0.4	0.0869828	0	9.80922e-05	10521029238.76	6.45834e+09
589	Guizhou Tire	2020	C29	3.68888	-0.0350677	-0.601059	-0.144151	-0.046052	23.0766	3.17805	0.646081	-0.053768	1	0.989553	2.07944	0.2928	0.5	0.0878789	0	3.55593e-05	11516227987.83	6.80873e+09
589	Guizhou Tire	2021	C29	2.63906	-0.0485987	-0.372411	0.173976	-0.0143294	23.167	3.21888	0.576066	0.054254	1	1.0309	2.19722	0.286581	0.444444	0.0914746	0	0.00255771	12875731596.92	7.33928e+09
596	Gujing Gongjiu	2017	C15	4.66344	0.0452433	0.113638	0.9479	-0.0243294	22.8907	3.04452	0.319987	0.145378	1	2.68647	2.19722	0.671863	0.333333	0.156956	0	0	10152862119.05	6.96833e+09
597	Northeast Pharmaceutical	2017	C27	2.07944	-0.0281542	-0.518176	-0.017309	0.0481706	23.0046	3.17805	0.751378	0.255571	1	1.21825	2.19722	0.460248	0.444444	0.914506	0	4.42342e-05	10593040939.26	5.67635e+09
597	Northeast Pharmaceutical	2018	C27	2.07944	-0.0285471	-0.476919	-0.112073	0.0474245	23.0835	3.21888	0.759463	0.179036	1	1.28564	2.19722	0.397737	0.444444	0.694096	0	6.95157e-05	11718744245.03	7.46656e+09
597	Northeast Pharmaceutical	2019	C27	1.38629	-0.0277478	-0.394179	0.151981	0.0831406	23.1845	3.2581	0.693411	0.315379	0	1.15561	2.19722	0.603912	0.444444	1.08639	0	5.79298e-05	12539828986.94	8.2201e+09
597	Northeast Pharmaceutical	2020	C27	1.94591	-0.0406017	-0.505575	-0.287615	0.0723896	23.2522	3.29584	0.687569	0.100923	0	1.20396	2.19722	0.604622	0.444444	1.16998	0	0.0151684	12165694782.8	7.38435e+09
619	Conch profiles	2017	C29	2.56495	-0.00565013	-0.600298	-0.230953	0.0412261	22.0779	3.04452	0.312097	-0.071325	1	1.43426	2.19722	0.435549	0.333333	0.314336	0	0	3518534581.69	3.08766e+09
619	Conch profiles	2018	C29	2.07944	-0.015436	-0.545931	-0.275444	-0.0282183	21.9813	3.09104	0.252183	-0.030415	1	1.10242	2.19722	0.410269	0.333333	0.255323	0	0	3789064690.41	3.09034e+09
619	Conch profiles	2019	C29	1.60944	-0.0106753	-0.471927	-0.267811	0.0131196	22.0554	3.13549	0.30386	0.000869	1	0.816409	2.19722	0.419478	0.333333	0.25108	0	0	4050229169.86	3614279528
619	Conch profiles	2020	C29	1.09861	-0.0235294	-0.565938	-0.267811	0.0184989	22.122	3.17805	0.337815	0.169541	1	0.852453	2.19722	0.425126	0.333333	0.251533	0	0	4763880613	3.90796e+09
625	Changan Automobile	2017	C36	5.86363	0.0244915	1.2013	0.56262	0.0628311	25.3915	3.04452	0.592968	0.176285	1	1.21636	2.56495	0.513349	0.461538	0.163441	0	5.2471e-06	106125114622.69	8.00122e+10
625	Changan Automobile	2018	C36	5.86363	0.0429536	1.2013	0.562131	0.0824761	25.3879	3.09104	0.552762	0.018713	1	1.0734	2.56495	0.532907	0.538462	0.226958	0	5.2471e-06	93488854098.95	6.62983e+10
625	Changan Automobile	2019	C36	5.86363	0.0675705	1.2013	0.541522	0.0932015	25.2611	3.13549	0.506327	-0.171398	1	0.816409	2.63906	0.535303	0.571429	1.32503	0	5.2471e-06	97617053590.38	7.05952e+10
625	Changan Automobile	2020	C36	5.86363	0.0597088	1.2013	0.532184	0.121955	25.3043	3.17805	0.549934	0.064813	1	0.989625	2.63906	0.549831	0.571429	1.38521	0	5.2471e-06	120915805349.52	8.45655e+10
625	Changan Automobile	2021	C36	5.86363	0.01388	1.2013	0.467906	0.1186	25.5184	3.21888	0.557706	0.197893	1	1.35975	2.56495	0.54821	0.571429	1.57602	0	4.69852e-06	135404623479.63	1.05142e+11
630	Tongling Nonferrous	2017	C32	2.19722	-0.0380849	-0.130471	0.65947	-0.208774	24.5209	3.21888	0.60694	-0.002561	1	1.26727	2.48491	0.432977	0.333333	0.0580856	0	1.9923e-05	47793556529.36	8.24303e+10
630	Tongling Nonferrous	2018	C32	2.77259	-0.0416193	-0.172306	0.609563	-0.0287738	24.5902	3.2581	0.611346	-0.048963	1	1.23112	2.48491	0.477171	0.333333	0.240903	0	9.77625e-06	46986176118.08	8.45891e+10
630	Tongling Nonferrous	2019	C32	4.38203	-0.0358082	-0.0530887	0.272244	-0.0525239	24.5731	3.29584	0.585336	0.02619	1	1.02424	2.48491	0.480424	0.333333	0.241423	0	1.08212e-05	47911462039.76	9.29152e+10
630	Tongling Nonferrous	2020	C32	4.43082	-0.0312811	0.596672	0.9479	0.02592	24.5926	3.3322	0.582373	0.09843	1	1.08564	2.48491	0.503769	0.333333	0.260498	0	6.07132e-06	52183190515.44	9.94381e+10
630	Tongling Nonferrous	2021	C32	4.11087	-0.0166197	0.597384	0.9479	0.0319669	24.678	3.3673	0.604078	0.070202	1	1.1225	2.48491	0.514563	0.333333	0.292526	0	1.68251e-05	50840423322.18	1.31034e+11
636	Fenghua High Tech	2017	C39	3.55535	-0.0799543	0.0928774	0.156757	-0.108774	22.6168	3.13549	0.319639	0.430391	1	1.57638	2.19722	0.349166	0.444444	0.489984	0	0	6328859643.52	3.35519e+09
636	Fenghua High Tech	2018	C39	3.89182	-0.0837732	0.636626	0.233893	-0.0667986	22.5684	3.17805	0.276182	0.209362	1	1.86829	2.19722	0.321255	0.444444	0.376077	0	0	7043342069.9	4.5802e+09
636	Fenghua High Tech	2019	C39	3.89182	-0.0908763	0.580206	0.161552	-0.0667986	22.6753	3.21888	0.215138	0.365109	1	1.56741	2.19722	0.299896	0.444444	0.319413	0	0	7001505629.23	3.29317e+09
636	Fenghua High Tech	2020	C39	3.97029	-0.0131326	0.559689	0.372208	0.00196993	22.6694	3.2581	0.194626	-0.280998	1	2.09847	2.07944	0.272628	0.5	0.179443	0	0	8778927230.200001	4.33198e+09
636	Fenghua High Tech	2021	C39	3.97029	-0.0379892	0.445749	0.306327	-0.0487738	22.8956	3.29584	0.309441	0.315442	1	3.74601	2.07944	0.343442	0.375	0.450511	0	0	10827582486.33	5.05506e+09
651	Gree Electric Appliances	2020	C38	5.86363	-0.0112953	1.15557	0.9479	0.00551188	26.3686	3.43399	0.604033	0.000151	1	1.9906	2.19722	0.50148	0.333333	1.54641	1	0.0101104	279217923628.27	1.68199e+11
651	Gree Electric Appliances	2021	C38	5.86363	0.000373034	1.09739	0.9479	-0.0154405	26.3553	3.46574	0.581401	-0.151165	0	1.90892	2.07944	0.527893	0.375	1.57281	1	0.00992692	319598183780.38	1.87869e+11
678	Xiangyang bearing	2020	C34	3.17805	-0.0568124	-0.432165	-0.510366	0.0690039	21.7147	3.29584	0.529874	-0.16734	0	1.71336	2.19722	0.56558	0.333333	0.918158	0	0	2596692888.57	1.19153e+09
678	Xiangyang bearing	2021	C34	1.79176	-0.0509988	-0.348726	-0.183762	0.0690039	21.6775	3.3322	0.556464	-0.040103	0	1.40606	2.19722	0.540256	0.333333	0.83997	0	0	2454084341.76	1.31769e+09
680	Shantui Shares	2020	C35	5.0689	0.00330959	0.567799	0.756706	0.116623	22.9128	3.29584	0.584022	-0.199783	1	1.07763	2.19722	0.343813	0.333333	0.141468	0	4.73868e-05	9702686556.110001	7.09816e+09
680	Shantui Shares	2021	C35	4.61512	0.0149565	0.632478	0.704866	0.121805	22.9957	3.3322	0.606005	0.108548	1	1.07397	2.19722	0.337985	0.333333	0.118267	0	4.00528e-05	10746332488.32	9.15994e+09
698	Shenyang Chemical Industry	2017	C25	2.94444	0.0280738	-0.367794	0.223616	-0.0174158	23.0839	3.17805	0.602551	-0.084555	1	1.1122	2.19722	0.486397	0.333333	0.788304	0	5.46751e-05	9859844755.48	1.19082e+10
698	Shenyang Chemical Industry	2018	C25	2.48491	0.0330408	0.141701	0.705689	-0.005826	23.0117	3.21888	0.555087	0.346047	1	1.02443	2.19722	0.491891	0.333333	0.798314	0	5.46751e-05	9143707010.790001	1.07908e+10
698	Shenyang Chemical Industry	2019	C25	2.19722	0.0603865	-0.328573	0.516983	0.0273373	22.9363	3.2581	0.50727	-0.093833	1	0.840382	2.07944	0.48897	0.375	0.790328	0	4.56282e-05	8870098602.379999	1.102e+10
698	Shenyang Chemical Industry	2020	C25	2.30259	0.0775336	-0.491325	0.0749403	0.0273373	22.906	3.29584	0.580263	0.021238	1	0.895208	2.19722	0.487826	0.333333	0.788825	1	4.78576e-06	10455275895.99	9.57185e+09
702	Zhenghong Technology	2018	C13	1.09861	0.0217642	-0.736214	-1.12611	-0.0641457	20.3751	3.04452	0.328779	0.096272	1	2.93858	1.94591	0.385007	0.428571	0.361215	0	0	719210100.22	1.34188e+09
708	Daye Special Steel	2017	C31	1.38629	0.0328099	-0.373782	-0.646439	-0.0421072	22.4892	3.17805	0.363229	0.031547	1	1.34242	2.19722	0.636725	0.333333	1.0465	0	0	6578740103.44	1.02271e+10
708	Daye Special Steel	2018	C31	4.17439	0.0259367	-0.736214	-0.808982	-0.0421072	22.6071	3.21888	0.387679	0.599808	1	1.16849	2.19722	0.658256	0.333333	1.09985	0	0	7677904574.84	1.25731e+10
708	CITIC Special Steel	2019	C31	2.48491	0.027653	0.306799	0.318065	-0.0421072	22.7616	3.2581	0.426451	0.229391	1	0.939782	2.19722	0.649793	0.333333	1.06927	0	0	72585012817.44	7.26199e+10
709	Hebei Iron and Steel Co., Ltd	2017	C31	4.40672	-0.0679738	0.290735	0.800725	-0.0525239	25.949	3.13549	0.749285	0.019802	1	0.956206	2.19722	0.667449	0.333333	0.636088	0	3.59275e-07	190147934148.97	1.08983e+11
709	Hebei Iron and Steel Co., Ltd	2018	C31	4.55388	-0.0828871	0.519214	0.93814	-0.0525239	25.9711	3.17805	0.749358	0.461859	1	0.967154	2.19722	0.642344	0.333333	0.595217	0	3.59275e-07	208746341616.79	1.20957e+11
709	Hebei Iron and Steel Co., Ltd	2019	C31	4.41884	-0.0831126	0.513679	0.727408	0.00727552	26.0644	3.21888	0.717593	0.10987	1	0.862082	2.3979	0.66217	0.363636	0.618069	0	1.00305e-06	211935681123.01	1.21495e+11
709	Hebei Iron and Steel Co., Ltd	2020	C31	4.38203	-0.0966474	0.828894	0.897725	0.00727552	26.0795	3.2581	0.722388	0.004451	1	0.851677	2.3979	0.669111	0.363636	0.64276	0	1.00305e-06	241229868166.7	1.07657e+11
717	Shaogang Songshan	2020	C31	5.86363	0.0263761	0.624057	0.858412	0.0889577	23.5665	3.43399	0.534179	0.074899	1	1.20206	1.79176	0.579713	0.5	0.0552499	0	0	17756397835.48	3.15555e+10
717	Shaogang Songshan	2021	C31	5.7462	0.0140767	0.812615	0.9479	0.0868366	23.6	3.46574	0.46439	0.082776	1	1.04623	1.79176	0.595645	0.5	0.104013	0	0	20595284690.71	4.54824e+10
723	Meijin Energy	2019	C25	1.60944	-0.0382552	-0.268457	0.42311	0.0645595	23.651	3.29584	0.566621	0.237688	0	1.07122	2.19722	0.80848	0.333333	0.0376358	0	0.00190037	19639971785.76	1.40901e+10
723	Meijin Energy	2020	C25	2.63906	-0.0388744	0.0974846	0.289598	0.0724761	23.7008	3.3322	0.527545	-0.069752	0	2.37708	2.19722	0.755884	0.333333	0.277806	0	0.00194104	25313102628.5	1.28463e+10
725	BOE A	2017	C39	5.86363	-0.124703	1.07549	0.490782	0.0367883	26.0469	3.17805	0.551437	0.416914	1	1.02475	2.48491	0.445304	0.333333	2.13191	0	6.78904e-05	256108741849	93800479215
725	BOE A	2018	C39	5.86363	0.0805127	1.06108	0.510767	0.052999	26.1053	3.21888	0.592813	0.361486	1	1.37352	2.48491	0.374346	0.333333	1.8639	0	6.85824e-05	304028491385	97108864935
725	BOE A	2019	C39	5.86363	0.0889432	1.2013	0.461551	0.0611312	26.2497	3.2581	0.604125	0.03527	1	0.903182	2.48491	0.361297	0.333333	1.7785	0	9.70983e-05	340412203308	116059590164
725	BOE A	2020	C39	5.86363	0.0950976	1.14641	0.243924	0.0487261	26.3951	3.29584	0.585627	0.195149	1	1.04475	2.48491	0.363516	0.333333	1.66734	0	8.43338e-05	424256806331	135552569729
725	BOE A	2021	C39	5.86363	0.0475873	0.957359	0.165304	0.0511713	26.3978	3.3322	0.591291	0.167957	1	1.07551	2.48491	0.301496	0.333333	1.08285	0	0.000507468	449726980355	219309799505
726	Lutai A	2017	C17	3.04452	-0.0164058	0.685277	0.115936	0.0160782	22.9647	3.17805	0.211971	-0.031032	0	1.29223	2.56495	0.385553	0.384615	1.24097	1	0.00149609	10170624027.75	6.40922e+09
726	Lutai A	2018	C17	3.17805	-0.0319158	0.446483	0.198806	0.00727552	23.0428	3.21888	0.235536	0.071463	0	1.10768	2.63906	0.395866	0.357143	1.25627	1	0.00153218	10537759811.84	6.87906e+09
726	Lutai A	2019	C17	4.57471	-0.0285808	0.819093	-0.408634	0.0196341	23.0782	3.2581	0.266844	0.073306	0	1.06516	2.63906	0.42786	0.357143	1.37161	1	0.00119568	11885431553.08	6.80138e+09
726	Lutai A	2020	C17	4.79579	-0.0321037	0.910729	0.14305	0.0438187	23.1986	3.29584	0.301725	-0.011292	0	0.926104	2.63906	0.44735	0.357143	1.31238	1	0.00127748	12129903960.65	4.75122e+09
726	Lutai A	2021	C17	4.14313	-0.0278107	0.960312	0.257624	0.0446779	23.2189	3.3322	0.332915	-0.301433	0	0.802414	2.63906	0.38482	0.357143	1.16149	1	0.00124338	12987221271.63	5.23826e+09
729	Yanjing Beer	2019	C15	2.19722	-0.0126655	-0.218858	0.397149	-0.0865516	23.5962	3.09104	0.222432	0.013237	1	1.10783	2.63906	0.718487	0.333333	0.16425	1	8.56933e-05	18161511036.77	1.14685e+10
729	Yanjing Beer	2020	C15	2.07944	-0.00590391	-0.39146	0.373155	-0.0587739	23.6226	3.13549	0.239321	0.010994	1	1.22363	2.3979	0.719149	0.454545	0.16425	1	3.12453e-05	18491856830.83	1.09284e+10
729	Yanjing Beer	2021	C15	1.60944	0.00406605	0.221192	0.129292	-0.0119289	23.6406	3.17805	0.249383	-0.047094	1	1.48793	2.56495	0.730917	0.384615	0.184241	0	3.05357e-05	19419918038.53	1.1961e+10
761	Benxi Steel Plate	2017	C31	4.07754	-0.00386229	0.668588	0.9479	-0.0578863	24.7159	2.99573	0.754481	0.009311	1	1.04436	1.94591	0.793401	0.428571	0.0358644	0	0	62998143513.02	4.05079e+10
761	Benxi Steel Plate	2018	C31	4.80402	-0.0104969	0.376139	0.386527	-0.0806746	24.8664	3.04452	0.764294	0.371938	1	1.00738	1.94591	0.742194	0.428571	0.0374182	0	0	59632504915.83	5.01819e+10
761	Benxi Steel Plate	2019	C31	4.72739	-0.00234389	0.600715	0.794387	-0.0641457	24.8115	3.09104	0.670324	0.238818	1	0.899607	1.79176	0.806187	0.5	0.313905	0	0	60731425193.9	5.27414e+10
761	Benxi Steel Plate	2020	C31	5.39816	-0.0173564	0.43758	0.824178	-0.108774	24.8297	3.13549	0.67047	0.051004	1	0.907856	2.07944	0.822499	0.5	0.310464	0	0	65007470749.2	4.86848e+10
761	Benxi Steel Plate	2021	C31	3.8712	-0.0190031	0.60888	0.666941	-0.0143294	24.8978	3.17805	0.668489	-0.076914	1	0.847332	1.94591	0.817108	0.428571	0.292576	0	0	55147123275.3	7.79121e+10
766	Tonghua Jinma	2020	C27	1.09861	-0.00442694	-0.423022	0.0974004	-0.128774	22.2704	3.29584	0.432534	-0.056023	0	1.5691	2.19722	0.588354	0.333333	1.11403	0	0	4977076111.43	1.1118e+09
777	CNNC Technology	2017	C34	3.3322	-0.0276653	-0.333511	-0.238817	-0.014559	21.3778	2.99573	0.330283	-0.065471	1	4.78962	2.19722	0.315796	0.333333	0.702675	0	3.83994e-05	2066228575.32	8.73853e+08
777	CNNC Technology	2018	C34	4.2485	-0.0411289	-0.551419	-0.299254	-0.0421072	21.449	3.04452	0.377156	-0.09646	1	3.142	2.19722	0.318747	0.333333	0.710269	0	3.83994e-05	2255604717.35	1.22631e+09
777	CNNC Technology	2019	C34	4.18965	-0.0364961	-0.300341	-0.390649	-0.010549	21.5367	3.09104	0.398286	0.403337	1	2.1032	2.19722	0.32037	0.333333	0.714197	0	3.83994e-05	2418590638.12	1.26588e+09
777	CNNC Technology	2020	C34	3.58352	-0.037715	-0.2076	-0.260059	-0.010549	21.6065	3.13549	0.391127	0.032267	1	2.32039	2.19722	0.319372	0.333333	0.713511	0	3.83994e-05	2468148430.86	1.16686e+09
777	CNNC Technology	2021	C34	2.19722	-0.0320483	-0.126492	0.166469	-0.0487738	21.6267	3.17805	0.374307	-0.078224	1	2.42484	2.19722	0.344974	0.333333	0.813462	0	2.35279e-05	2930998566.17	1.55754e+09
778	Emerging cast pipes	2017	C33	5.26786	-0.0732452	0.916288	0.9479	0.0112262	24.6206	2.99573	0.625549	0.042559	1	1.00783	2.19722	0.488921	0.333333	0.0462787	0	0.000110546	49032653529.3	4.12664e+10
778	Emerging cast pipes	2018	C33	5.2832	-0.0760339	1.07058	0.891783	0.024954	24.6158	3.04452	0.579449	-0.208848	1	1.00394	2.19722	0.472109	0.333333	0.145585	0	9.88386e-05	51836168726.88	4.05471e+10
778	Emerging cast pipes	2019	C33	5.50533	-0.0735816	1.09367	0.881083	-0.0046922	24.6714	3.09104	0.581242	-0.017429	1	0.914591	2.19722	0.506141	0.333333	0.194003	0	9.88386e-05	49564033693.87	4.08897e+10
778	Emerging cast pipes	2020	C33	5.77455	-0.0868408	0.987186	0.9479	-0.0143294	24.6265	3.13549	0.548986	0.008449	1	0.886761	2.07944	0.513091	0.375	0.194075	0	2.23131e-05	53188737281.43	4.29609e+10
778	Emerging cast pipes	2021	C33	4.45435	-0.0913246	1.07395	0.9479	0.0801535	24.6971	3.17805	0.545879	0.050654	1	0.826725	2.07944	0.501067	0.307692	0.175883	0	0.000379019	53380737006.9	5.33011e+10
782	Meida Shares	2019	C28	1.09861	0.0404941	-0.179476	0.407217	0.0690039	21.7857	3.29584	0.488762	0.071536	0	1.22662	2.07944	0.416486	0.375	0.342049	0	1.12868e-05	2663559828.47	2.98655e+09
782	Meida Shares	2020	C28	2.3979	0.0377599	-0.736214	-0.472614	0.0758066	21.7029	3.3322	0.450844	-0.216806	0	1.12072	2.07944	0.391376	0.375	0.255217	0	1.12868e-05	2822548567.17	2.34981e+09
782	Meida Shares	2021	C28	1.09861	0.0409848	-0.293764	-0.390556	0.0758066	21.7609	3.3673	0.489752	-0.213201	0	1.09226	2.19722	0.394896	0.333333	0.266747	0	1.12868e-05	3153609288.33	3.3202e+09
786	Beixin Building Materials	2017	C30	5.57215	-0.0551715	0.610223	0.814974	-0.302524	23.387	2.99573	0.270822	0.080107	1	1.42628	2.19722	0.605925	0.333333	0.581841	0	0	16110681436.21	1.11643e+10
786	Beixin Building Materials	2018	C30	5.3845	-0.0594265	0.519333	0.9479	-0.302524	23.5027	3.04452	0.224386	0.368837	1	2.36158	2.19722	0.57364	0.333333	0.543	0	0	17908040872.26	1.25649e+10
786	Beixin Building Materials	2019	C30	4.92725	-0.0693349	0.638433	0.943787	-0.302524	23.6085	3.09104	0.193719	0.12545	1	1.41167	2.19722	0.606438	0.333333	0.509681	0	0	21463592265.96	13323011974
786	Beixin Building Materials	2020	C30	4.96981	-0.0638423	0.668053	0.9479	-0.430996	23.7896	3.13549	0.322458	0.060335	1	2.32576	2.19722	0.645809	0.333333	0.551412	0	0	22915217101.54	1.68026e+10
786	Beixin Building Materials	2021	C30	4.83628	-0.0637847	0.683024	0.9479	-0.430996	23.8551	3.17805	0.238294	0.261173	1	3.19113	2.19722	0.629377	0.333333	0.520758	0	0	26573872662.88	2.10857e+10
788	Peking University Medicine	2018	C27	1.09861	-0.0213209	-0.419069	-1.12611	-0.014559	21.4537	3.21888	0.435803	0.036544	0	2.81548	2.19722	0.527567	0.333333	0.664189	0	0	2142637517.46	2.3158e+09
788	Peking University Medicine	2019	C27	1.09861	-0.0229989	-0.736214	-1.12611	0.0273373	21.4853	3.2581	0.43586	0.079163	0	1.88783	2.19722	0.479733	0.333333	0.562285	0	0	2460259287.17	2.50908e+09
790	Huashen Technology	2021	C27	1.60944	0.0590627	-0.453169	0.536207	-0.146274	20.8543	3.49651	0.199611	0.018739	0	2.57852	2.30259	0.304218	0.307692	0.470781	1	0	1307282000.53	9.45317e+08
801	Jiuzhou, Sichuan	2020	C39	4.70048	0.00261997	1.1114	-0.00573623	-0.0287738	22.4216	3.29584	0.554058	-0.212388	1	1.56474	1.60944	0.558302	0.571429	0.105871	1	0	5025126011.91	3.29994e+09
801	Jiuzhou, Sichuan	2021	C39	3.8712	-0.000906976	1.2013	-0.100565	0.0412261	22.3377	3.3322	0.44197	0.104042	1	1.70187	1.94591	0.555226	0.428571	0.10492	0	0	5479377877.55	3.54403e+09
807	Yunnan Aluminium	2017	C32	2.48491	-0.00447464	0.100407	0.9479	0.114143	24.1867	2.94444	0.690959	-0.019493	1	1.15721	2.3979	0.542891	0.363636	0.193899	0	8.90189e-05	35877405580.95	2.21299e+10
807	Yunnan Aluminium	2018	C32	2.48491	-0.016553	0.0186743	0.868533	0.123182	24.3034	2.99573	0.695278	0.42376	1	1.37906	2.3979	0.50548	0.363636	0.11666	0	7.47634e-05	37521372777.03	2.16894e+10
807	Yunnan Aluminium	2021	C32	1.09861	-0.0108358	0.294627	0.9479	0.0612574	24.4373	3.13549	0.664574	0.217821	1	1.19902	2.3979	0.570055	0.363636	0.532513	0	2.20593e-05	37837121415.33	4.16688e+10
811	Ice wheel environment	2018	C34	2.48491	0.0517648	0.215038	-0.00941706	-0.0251004	22.4387	3.4012	0.48694	0.142037	1	1.38222	2.19722	0.526945	0.333333	0.717935	0	2.52368e-05	6050960827.09	3.60644e+09
811	Ice wheel environment	2019	C34	1.38629	0.0568964	0.346102	0.103863	-0.0509961	22.5235	3.43399	0.509518	0.044716	1	1.06749	2.19722	0.507604	0.333333	0.684991	0	1.2417e-05	7432183983.2	3.82083e+09
811	Ice wheel environment	2020	C34	2.07944	0.0718247	0.617602	0.227041	-0.0509961	22.7291	3.46574	0.465657	0.059446	1	1.16912	2.19722	0.518411	0.333333	0.833982	0	1.08723e-05	8186140604.69	4.04355e+09
818	Hangjin Technology	2019	C26	2.30259	-0.09089	-0.245196	0.17933	0.0478836	22.1635	3.09104	0.41607	0.124798	0	1.89832	2.19722	0.434313	0.333333	0.364594	0	0.0135436	4450087379.82	3.77395e+09
818	Hangjin Technology	2020	C26	2.30259	-0.03407	0.109268	0.446597	0.0570951	22.2162	3.13549	0.380929	-0.013438	0	3.4302	2.19722	0.408887	0.333333	0.273681	0	0.0134008	4828881400.27	3.53649e+09
818	Hangjin Technology	2021	C26	1.38629	-0.0154766	0.45261	0.336776	0.0641156	22.2979	3.17805	0.346245	-0.062919	0	3.30118	2.19722	0.358761	0.333333	0.154963	0	0.0136666	5250366452.34	4.85857e+09
821	Jingshan Light Machinery	2017	C35	3.58352	-0.0154025	0.00140244	0.427202	-0.0251004	21.804	3.17805	0.36767	0.247685	0	2.44568	2.19722	0.51871	0.333333	0.627829	1	0.0814586	3007180220.18	1.53652e+09
821	Jingshan Light Machinery	2018	C35	3.43399	-0.00391208	0.179575	0.615593	-0.0154405	21.8243	3.21888	0.366061	0.198978	0	1.9722	2.07944	0.517871	0.375	0.630113	1	0.0825052	5123693814.23	2.19069e+09
821	Jingshan Light Machinery	2019	C35	3.46574	0.0257538	0.0569949	0.534658	-0.0154405	22.3571	3.2581	0.440728	0.425745	0	1.18742	2.19722	0.541845	0.333333	0.937122	1	0.171854	4922096155.15	2.26415e+09
821	Jingshan Light Machinery	2020	C35	2.77259	0.00505405	0.301953	0.681905	0.02592	22.317	3.29584	0.531847	0.033532	0	1.2028	2.19722	0.529989	0.333333	2.35664	1	0.171854	6171205450.84	3.05987e+09
821	Jingshan Light Machinery	2021	C35	2.07944	0.0539692	0.387967	0.884515	-0.044414	22.5432	3.3322	0.617966	0.351445	0	1.44357	2.19722	0.51865	0.333333	2.23473	1	0.153275	7839763282.08	4.08566e+09
823	Ultrasonic Electronics	2017	C39	2.70805	-0.0780152	0.222933	-0.380248	-0.014559	22.2748	2.99573	0.292314	-0.029222	1	1.70668	2.19722	0.471172	0.333333	0.358971	0	0.000112953	5094458306.36	4.33313e+09
823	Ultrasonic Electronics	2018	C39	2.30259	-0.0772036	0.0546554	0.0450296	-0.014559	22.3514	3.04452	0.312729	0.226625	1	1.74086	2.19722	0.419567	0.333333	0.253015	0	0.000112953	5431682311.37	4.94124e+09
823	Ultrasonic Electronics	2019	C39	1.09861	-0.0588808	0.553164	0.224896	0.0273373	22.4155	3.09104	0.315478	0.140342	1	1.08656	2.19722	0.397042	0.333333	0.259528	0	0.000112953	5709305579.29	4.84169e+09
823	Ultrasonic Electronics	2020	C39	2.77259	-0.0627258	0.556149	-0.171097	0.0273373	22.4654	3.13549	0.306273	-0.020147	1	1.57685	2.19722	0.407881	0.333333	0.241691	0	0.000112953	6916357653.26	5.16855e+09
823	Ultrasonic Electronics	2021	C39	1.60944	-0.0667063	0.292243	0.164636	0.0273373	22.6572	3.17805	0.376553	0.06751	1	1.26703	2.19722	0.367694	0.333333	0.154014	0	0.000112953	8330347916.19	6.73116e+09
825	Taiyuan Iron and Steel Stainless Steel	2017	C31	4.95583	0.0575006	0.522605	0.694431	-0.180996	25.008	2.94444	0.681353	-0.164542	1	0.990546	2.3979	0.705225	0.363636	0.0873173	0	4.06689e-05	74496090557.44	6.77898e+10
825	Taiyuan Iron and Steel Stainless Steel	2018	C31	5.15906	0.0383425	0.539554	0.740577	-0.208774	25.034	2.99573	0.633015	0.194782	1	1.00448	2.3979	0.676999	0.363636	0.0565564	0	2.78499e-05	71823254060.08	7.29461e+10
825	Taiyuan Iron and Steel Stainless Steel	2019	C31	5.0689	0.0437916	0.647039	0.713336	-0.208774	24.9975	3.04452	0.570826	0.076063	1	0.899169	2.3979	0.673579	0.363636	0.0557701	0	2.78499e-05	69548212725.59	7.04194e+10
825	Taiyuan Iron and Steel Stainless Steel	2020	C31	5.10595	0.0315649	0.562866	0.791101	-0.146274	24.9653	3.09104	0.536267	-0.034638	1	0.871257	2.3979	0.686381	0.363636	0.0766994	0	1.679e-05	68298322248.88	6.74194e+10
825	Taiyuan Iron and Steel Stainless Steel	2021	C31	4.89035	0.0204354	0.564435	0.730936	-0.177524	24.9472	3.13549	0.510334	-0.042602	1	0.812581	2.3979	0.696854	0.363636	0.0931585	0	1.679e-05	67599372310.08	1.01437e+11
830	Luxi Chemical	2017	C26	3.04452	-0.0566924	-0.310382	0.516787	-0.163319	23.9447	2.94444	0.655232	-0.149356	1	0.981943	1.94591	0.416728	0.571429	0.150304	0	0.000802762	27774724142.06	1.57618e+10
830	Luxi Chemical	2018	C26	2.99573	-0.054528	0.0665924	0.767121	-0.163319	24.0474	2.99573	0.622247	0.439624	1	1.4616	1.79176	0.422076	0.5	0.159803	0	0.000802762	27786544712.19	2.12848e+10
830	Luxi Chemical	2019	C26	2.48491	-0.0510247	0.121386	0.828408	-0.154086	24.0478	3.04452	0.60466	0.350407	1	1.12124	1.94591	0.406426	0.571429	0.154462	0	0.000712045	30210327953.03	18081576304
850	Huamao Shares	2017	C17	4.2485	-0.0266712	0.176633	0.00794446	0.0486226	22.7768	2.94444	0.389474	0.018139	1	1.11092	2.07944	0.499475	0.5	0.0553858	0	0.000399183	7871983480.37	2.34287e+09
850	Huamao Shares	2018	C17	4.11087	-0.0293184	0.423015	0.0254781	0.0723896	22.7866	2.99573	0.406967	0.191992	1	0.954815	2.19722	0.504146	0.444444	0.0578491	0	0.000399183	7578544010.22	2.78151e+09
850	Huamao Shares	2019	C17	3.13549	-0.0304342	0.130879	0.00095284	0.0723896	22.7486	3.04452	0.435232	0.187222	1	0.833739	2.19722	0.504452	0.444444	0.0588405	0	0.000399183	7552401556.78	2.97892e+09
850	Huamao Shares	2020	C17	3.7612	-0.0254837	0.477031	0.269029	0.0723896	22.7451	3.09104	0.42404	0.070972	1	0.928856	2.19722	0.508247	0.444444	0.0661961	0	0.000399183	7147216896.78	3.39205e+09
858	Wuliangye	2017	C15	4.00733	0.0514141	-0.575432	-0.113837	-0.0174158	24.8532	2.94444	0.224667	0.133176	1	2.32972	1.94591	0.627705	0.428571	0.655125	0	7.40444e-05	70922626679.42999	3.01868e+10
858	Wuliangye	2018	C15	2.48491	0.0485424	-0.577645	-0.394589	0.00233728	24.9849	2.99573	0.229099	0.229915	1	4.50429	1.94591	0.641914	0.428571	0.718153	0	6.87756e-05	86094265733.09	4.00302e+10
858	Wuliangye	2019	C15	2.3979	0.0423016	-0.485709	0.286609	0.000367403	25.1787	3.04452	0.243626	0.326083	1	2.50358	2.07944	0.695195	0.375	0.90153	0	4.96166e-05	106396972333.66	5.01181e+10
858	Wuliangye	2020	C15	3.21888	0.0325777	-0.206842	0.292601	0.0455514	25.3904	3.09104	0.284791	0.252008	1	5.0458	2.07944	0.695816	0.375	0.900042	0	3.62716e-05	113893139013.72	5.73211e+10
858	Wuliangye	2021	C15	2.63906	0.0404377	0.0435534	0.51707	-0.044414	25.4585	3.13549	0.229469	0.14372	1	9.8236	1.94591	0.674942	0.428571	0.870928	0	1.12585e-05	135620812221.13	6.62091e+10
859	Guofeng Plastic	2017	C29	3.58352	0.17333	0.0716577	0.730865	0.00128531	21.4599	2.94444	0.294365	0.050021	1	2.33669	2.19722	0.296748	0.444444	0.128982	0	0.00024072	2146898005.93	1173119887
859	Guofeng Plastic	2018	C29	3.61092	0.175214	0.152731	0.3843	0.0361241	21.4873	2.99573	0.2971	0.024724	1	1.75044	2.19722	0.288257	0.444444	0.0861074	0	0.000247481	2109531333.66	1.23423e+09
859	Guofeng Plastic	2019	C29	4.04305	-0.0120715	-0.292295	0.721187	0.0334136	21.4697	3.04452	0.246997	0.052089	1	1.24245	2.19722	0.30671	0.444444	0.0660996	0	0.000247481	2170472228.95	1.36057e+09
859	Guofeng Plastic	2020	C29	4.2485	-0.0256396	0.00473523	0.782538	0.0334136	21.4982	3.09104	0.237929	0.102367	1	2.18643	2.3979	0.318532	0.363636	0.0908154	0	0.000247481	3055646259.17	1.48144e+09
859	National style new materials	2021	C29	3.3673	-0.0208706	0.0762316	0.779404	0.0319669	21.8403	3.13549	0.428285	0.088838	1	1.66233	2.3979	0.321728	0.363636	0.102609	0	0.000247481	3252574955.66	1.91003e+09
876	New Hope	2018	C13	4.18965	-0.0713506	-0.0799724	0.532641	-0.0863249	24.4716	2.99573	0.38201	0.027716	0	1.12045	1.94591	0.679081	0.428571	1.13775	0	0.000726699	47943788133.54	6.90632e+10
876	New Hope	2019	C13	2.30259	-0.0738293	0.0564354	0.9479	0.0061022	24.5933	3.04452	0.429838	0.103831	0	1.06934	1.94591	0.686453	0.428571	1.15232	0	0.000726699	64217666883.55	8.20505e+10
876	New Hope	2020	C13	3.2581	-0.0691781	0.162644	0.728021	0.0061022	24.8855	3.09104	0.491575	0.18805	0	1.7979	2.07944	0.685532	0.375	1.12937	0	0.00118566	109443465562.15	1.09825e+11
876	New Hope	2021	C13	1.94591	-0.0589674	0.156448	0.9479	0.00216365	25.4187	3.13549	0.530617	0.338507	0	1.43446	2.07944	0.683552	0.375	1.11438	0	0.000958557	132734202340.59	1.26262e+11
880	Weichai Heavy Machinery	2017	C34	3.78419	-0.0322273	0.253953	0.115848	0.00233728	21.8665	2.94444	0.581791	-0.283751	1	1.39885	2.19722	0.626957	0.333333	0.93059	0	0	3616329376.77	1.97639e+09
880	Weichai Heavy Machinery	2018	C34	4.17439	-0.0153856	0.609159	0.0986742	-0.0046922	22.0087	2.99573	0.630787	0.133109	1	1.16308	2.19722	0.585304	0.333333	0.841924	0	0	3886967149.69	2.36802e+09
880	Weichai Heavy Machinery	2019	C34	4.36945	-0.0202692	0.964887	-0.0511311	0.0549312	22.0809	3.04452	0.646903	0.198154	1	1.0775	2.19722	0.631064	0.333333	0.973781	0	0	4254578051.21	2.65876e+09
880	Weichai Heavy Machinery	2020	C34	4.5326	-0.0373097	0.883031	-0.0972117	0.0680857	22.1713	3.09104	0.657077	0.12278	1	1.08086	2.19722	0.623558	0.333333	0.951174	0	0	4448301788.15	3.30847e+09
880	Weichai Heavy Machinery	2021	C34	3.7612	-0.0392052	1.10343	-0.0848875	0.0758066	22.2158	3.13549	0.647958	0.244365	1	1.10718	2.07944	0.616271	0.375	0.952142	0	0	4701275170.58	3.41068e+09
887	Zhongding Shares	2019	C29	2.30259	0.0092917	0.3963	0.389849	0.101877	23.5005	3.04452	0.476338	0.050751	0	1.24447	1.94591	0.573493	0.428571	0.131154	0	0.0029706	18125297428.81	1.17061e+10
887	Zhongding Shares	2020	C29	2.48491	0.0016687	0.479339	0.52618	0.101877	23.6206	3.09104	0.505901	-0.053504	0	1.1152	1.94591	0.581174	0.428571	0.142544	0	0.00297059	18922894919.73	1.15483e+10
895	Shuanghui Development	2017	C13	5.36129	-0.0663786	-0.324074	0.121484	0.00128531	23.7844	2.94444	0.294267	0.159423	0	3.52822	1.79176	0.803545	0.5	0.313649	0	0.000216067	23089066159.71	5.04473e+10
895	Shuanghui Development	2018	C13	5.65599	-0.0744828	-0.736214	-0.480909	-0.0148963	23.8626	2.99573	0.330102	-0.026534	0	4.1166	1.79176	0.797811	0.5	0.308628	0	0.000216067	22347914320.79	4.87674e+10
895	Shuanghui Development	2019	C13	5.3033	-0.0778076	-0.394722	-0.411755	-0.0282446	23.83	3.04452	0.373578	-0.033301	0	3.85606	2.07944	0.822419	0.5	0.34348	0	0.000217188	28633340531.12	6.03097e+10
895	Shuanghui Development	2020	C13	4.94164	-0.0751328	-0.0908008	0.304136	-0.0519691	24.0778	3.09104	0.402257	0.236681	0	1.7354	2.07944	0.811816	0.5	0.0820855	0	0.000215898	34703881761.96	7.38626e+10
895	Shuanghui Development	2021	C13	4.14313	-0.0654608	-0.651646	0.0569417	-0.00950223	24.2701	3.13549	0.30461	0.224722	0	2.54748	2.07944	0.781303	0.5	0.0743272	0	0.000206838	33977361889.46	6.66823e+10
901	Aerospace Technology	2018	C37	3.95124	-0.000890659	1.2013	0.0465341	0.0467817	22.559	2.94444	0.364904	0.058465	1	1.82209	2.07944	0.442741	0.5	1.23544	0	1.46534e-06	6495517654.48	5.80116e+09
901	Aerospace Technology	2019	C37	4.15888	-0.0254314	0.868222	0.336351	0.0875224	22.5944	2.99573	0.357589	-0.000144	1	1.1786	2.3979	0.435468	0.363636	1.26115	0	1.46534e-06	7007661704.85	5.93189e+09
901	Aerospace Technology	2020	C36	3.7612	-0.0399642	1.08789	0.211017	0.103726	22.6703	3.04452	0.385203	0.022536	1	1.33865	2.3979	0.425254	0.363636	1.30729	0	1.46534e-06	7309676732.28	5.34957e+09
901	Aerospace Technology	2021	C36	1.60944	0.00396494	0.749113	0.189758	0.107794	22.7125	3.09104	0.383668	-0.098167	1	1.4598	2.30259	0.394902	0.4	1.07111	0	1.24279e-06	7573338812.85	5.80464e+09
902	Xinyangfeng	2017	C26	2.94444	-0.0920185	-0.143102	0.250079	0.0196212	22.7887	2.89037	0.323197	-0.139592	0	1.55113	2.19722	0.601342	0.333333	0.191445	0	0.0646483	8745224645.219999	9.0324e+09
902	Xinyangfeng	2018	C26	3.17805	-0.0897385	-0.137898	0.351049	0.0273373	22.8918	2.94444	0.332607	0.091352	0	1.7087	2.19722	0.633916	0.333333	0.213735	0	0.0608296	8998849250.280001	1.00306e+10
902	Xinyangfeng	2019	C26	2.99573	-0.0913787	0.160823	0.215095	0.0427054	22.9204	2.99573	0.291497	0.110515	0	1.53081	2.19722	0.635531	0.333333	0.222077	0	0.0608446	9718081275.16	9.3275e+09
902	Xinyangfeng	2020	C26	2.89037	-0.0955604	-0.0700527	0.636122	0.0427054	22.9973	3.04452	0.311065	-0.070098	0	1.33422	2.19722	0.633939	0.333333	0.22197	0	0.0601769	11330011925.59	1.00685e+10
903	Cloud power	2017	C34	3.55535	-0.0624966	0.166297	0.225737	0.0663127	22.883	2.89037	0.483135	0.386269	1	1.33394	1.94591	0.4187	0.428571	0.183703	1	0.000598432	10786125020.9	5909678325
903	Cloud power	2018	C34	3.09104	-0.0444379	0.471904	0.153177	0.0812262	23.1015	2.94444	0.49529	0.505411	1	1.11583	1.94591	0.461142	0.428571	0.263414	0	0	12329148854.72	6.5333e+09
903	Cloud power	2019	C34	2.89037	-0.0355386	0.313428	0.0682806	0.0894121	23.2352	2.99573	0.548772	0.105526	1	0.939391	1.94591	0.450402	0.428571	0.260119	0	0	12524537705.14	6.81129e+09
903	Cloud power	2020	C34	3.17805	-0.0298689	0.392953	0.287561	0.0894121	23.251	3.04452	0.554377	0.042549	1	0.960215	1.94591	0.442248	0.428571	0.255769	0	0	14918522060.04	1.00087e+10
903	Cloud power	2021	C34	2.30259	-0.035676	0.811341	0.0602571	0.0894121	23.4259	3.09104	0.616172	0.469435	1	1.19611	1.94591	0.437433	0.428571	0.206871	0	0	14577984741.48	8.02955e+09
910	Da Ya Sheng Xiang	2017	C20	2.48491	-0.000668468	-0.228544	0.644667	0.0134484	22.5036	2.89037	0.489455	-0.149195	0	2.19117	2.07944	0.626628	0.375	0.187004	0	0.000471014	6341816428.27	7.04826e+09
910	Da Ya Sheng Xiang	2018	C20	2.63906	0.0052003	0.135815	0.538857	0.0134484	22.5704	2.94444	0.42134	0.079138	0	2.3582	1.94591	0.57613	0.428571	0.18094	0	0.00261152	6937696044.18	7.26128e+09
910	Da Ya Sheng Xiang	2019	C20	2.48491	-0.022725	0.249023	0.711478	0.0134484	22.6602	2.99573	0.351712	0.030224	0	1.17058	1.79176	0.612066	0.5	0.180832	0	0.000830821	8003834127.17	7.29801e+09
910	Da Ya Sheng Xiang	2020	C20	2.30259	-0.0216069	0.158138	0.517769	0.0134484	22.8032	3.04452	0.3426	0.005058	0	1.30671	1.94591	0.587252	0.428571	0.19151	0	0.000831001	8806184590.68	7.26413e+09
910	Da Ya Sheng Xiang	2021	C20	1.09861	-0.0101539	-0.0801138	0.73177	0.0134484	22.8987	3.09104	0.341871	-0.004643	0	1.20954	1.94591	0.656157	0.428571	0.276762	0	0.00065784	9419151307.92	8.75052e+09
915	Shanda Huate	2017	C27	1.79176	-0.0417823	-0.275138	0.215856	-0.0297615	21.6324	3.17805	0.214685	0.252853	0	3.26539	2.07944	0.359262	0.375	0.41126	0	0	2775008183.76	1.76723e+09
915	Shanda Huate	2020	C27	1.60944	-0.0773158	-0.11225	0.0944625	-0.0509961	21.8715	3.29584	0.18567	0.179341	0	2.15106	2.19722	0.401135	0.333333	0.638846	0	0	3694977604.81	1.82103e+09
919	Jinling Pharmaceutical	2020	C27	2.83321	-0.132795	-0.262457	-0.394589	-0.0494941	22.1484	3.09104	0.176422	-0.125612	1	1.06105	1.94591	0.613597	0.428571	0.281036	1	0.00196376	4283570372.62	2.50373e+09
923	Hebei Xuangong	2017	C35	2.3979	-0.0991181	-0.64611	0.0306414	0.0412261	21.0662	2.89037	0.710503	0.02375	1	4.07573	2.19722	0.483534	0.333333	0.331065	0	0	13578480168.07	5.40118e+09
925	Zhonghe Technology	2018	C35	3.58352	0.0609355	-0.0376176	0.309273	0.0621452	22.5176	2.94444	0.601057	0.732743	0	1.47582	2.3979	0.37586	0.363636	1.50757	1	0.0451243	6465692940.92	2.08915e+09
925	Zhonghe Technology	2019	C35	3.21888	0.0625013	-0.225698	0.197423	0.0435891	22.5898	2.99573	0.622874	0.001319	0	1.10023	2.3979	0.345257	0.363636	1.40657	1	0.046155	7326739157.57	2.77808e+09
925	Zhonghe Technology	2020	C35	3.58352	0.0648146	0.269194	0.600194	0.0395254	22.7148	3.04452	0.659408	0.329766	0	1.13357	2.3979	0.337198	0.363636	1.3357	1	0.0472991	6146366760.52	2.92679e+09
925	Zhonghe Technology	2021	C35	3.73767	0.0494266	0.241792	0.712592	0.03916	22.5391	3.09104	0.588852	0.05353	0	1.1479	2.48491	0.3153	0.5	2.49899	1	0.0346676	7268872042.27	2.90613e+09
930	COFCO Technology	2020	C26	1.60944	-0.111518	0.222798	0.627283	-0.130261	23.5657	3.09104	0.405316	0.099866	1	1.05104	2.19722	0.607302	0.333333	0.246241	0	1.00263e-05	20484494619.23	1.99094e+10
936	Huaxi Shares	2021	C28	1.09861	-0.1285	0.0436132	0.556991	-0.137345	22.8837	3.3322	0.443624	-0.260856	0	1.24416	2.07944	0.454881	0.375	0.0704318	0	0.000301801	6723135632.5	2.41802e+09
938	Ziguang Shares	2017	C39	1.09861	0.201284	-0.05037	-0.538154	-0.0212739	24.337	2.89037	0.269895	1.07565	1	1.17439	1.79176	0.855575	0.5	0.349868	0	7.33952e-06	42575690855.09	3.9071e+10
938	Ziguang Shares	2018	C39	1.94591	0.27856	0.117396	-0.532885	-0.0212739	24.4745	2.94444	0.321422	0.410013	1	1.21448	1.79176	0.864657	0.5	0.357456	0	0	48559578286.47	4.83058e+10
949	Xinxiang Chemical Fiber	2017	C28	1.38629	0.0259399	-0.29696	-0.553959	-0.0243294	22.4632	3.17805	0.372869	0.199627	1	1.60715	2.19722	0.566688	0.333333	0.719181	0	0.000571826	6479356832.03	4.10742e+09
949	Xinxiang Chemical Fiber	2018	C28	1.94591	0.00427501	-0.431321	0.247284	-0.0243294	22.5919	3.21888	0.449672	0.116643	1	1.31163	2.19722	0.602674	0.333333	0.90036	0	0.00055767	7877946560.13	4.49418e+09
949	Xinxiang Chemical Fiber	2019	C28	2.48491	-0.00451207	-0.144935	0.16517	-0.0243294	22.7873	3.2581	0.534569	0.094163	1	0.96353	2.19722	0.594746	0.333333	0.895415	0	0.00055767	8130403509.75	4.80415e+09
949	Xinxiang Chemical Fiber	2020	C28	2.89037	0.00122458	-0.0716942	0.312574	-0.0187739	22.8189	3.29584	0.535458	0.068971	1	1.13403	2.19722	0.590082	0.333333	0.894556	0	0.000510471	8782747793.66	4.47651e+09
952	Guangji Pharmaceutical	2018	C27	1.38629	-0.0203812	-0.267145	0.0602992	-0.0582548	21.2191	3.21888	0.533928	0.121491	1	2.73375	2.19722	0.291837	0.333333	0.58436	0	5.44009e-05	1693288037.08	8.43831e+08
952	Guangji Pharmaceutical	2019	C27	1.09861	0.00219086	-0.0414806	0.0744056	-0.0282183	21.2499	3.2581	0.479735	0.052741	1	1.95727	1.94591	0.292578	0.428571	0.595035	1	5.44009e-05	1766508421.42	7.31341e+08
957	Zhongtong Bus	2017	C36	4.14313	-0.023648	0.704999	-0.51965	0.0959599	22.8129	3.13549	0.680101	0.301268	1	1.67925	2.19722	0.452704	0.333333	1.05748	0	2.52587e-05	12426193452.7	7.85158e+09
957	Zhongtong Bus	2018	C36	3.73767	-0.0293772	0.798002	-0.16517	0.0959599	23.2431	3.17805	0.775891	-0.15184	1	1.25193	2.19722	0.455436	0.333333	1.05345	0	0	12247211071.74	6.07859e+09
957	Zhongtong Bus	2019	C36	3.78419	-0.0205296	0.205929	0.272311	0.0734484	23.2286	3.21888	0.778635	-0.225813	1	0.994066	2.07944	0.4574	0.375	1.06364	0	2.52587e-05	12070492594.77	6.74128e+09
957	Zhongtong Bus	2020	C36	4.46591	-0.0276239	0.531199	0.292235	0.0894121	23.214	3.2581	0.773103	0.10902	1	1.10073	2.19722	0.45748	0.333333	1.06026	0	2.52587e-05	10486498293.02	4.4076e+09
957	Zhongtong Bus	2021	C36	3.3673	-0.00132778	0.744104	0.194642	0.0412261	23.0734	3.29584	0.735704	-0.346178	1	1.22929	2.07944	0.473302	0.375	1.11529	0	6.91512e-05	9875359710.25	4.58663e+09
959	Shougang Co., Ltd	2017	C31	4.61512	-0.0229989	1.2013	0.756187	0.0213849	25.5691	2.89037	0.736019	1.34545	1	1.00633	2.3979	0.889938	0.363636	0.0878815	0	9.14283e-07	134158519805.27	6.02502e+10
959	Shougang Co., Ltd	2018	C31	4.66344	-0.0170326	1.2013	0.791756	0.0598212	25.6223	2.94444	0.727808	0.439655	1	0.979573	2.30259	0.884176	0.5	0.0830037	0	0	135106278049.83	6.57767e+10
959	Shougang Co., Ltd	2019	C31	4.94164	0.0480594	1.2013	0.814256	0.0712261	25.6293	2.99573	0.730785	0.091726	1	0.930912	2.19722	0.88877	0.555556	0.0890719	0	0	141370925410.35	6.91514e+10
959	Shougang Co., Ltd	2020	C31	4.94164	0.0285211	1.2013	0.88132	0.0758626	25.6747	3.04452	0.719185	0.051307	1	0.857792	2.19722	0.882869	0.555556	0.32058	0	0	144367221971.1	7.99512e+10
959	Shougang Co., Ltd	2021	C31	4.30407	0.0126505	1.01585	0.893124	0.0758626	25.6956	3.09104	0.731025	0.156175	1	0.877	2.19722	0.886687	0.555556	0.32058	0	0	147211560696.41	1.34034e+11
969	Antai Technology	2017	C33	3.3322	-0.00469351	0.719967	0.298617	0.0196212	23.0153	2.94444	0.396827	0.043243	1	1.41114	2.19722	0.496094	0.333333	0.307214	0	0.0324339	10017808657.09	4.65966e+09
969	Antai Technology	2018	C33	2.56495	0.00573106	0.305695	0.473955	0.0280682	23.0276	2.99573	0.419771	0.188324	1	1.28671	2.19722	0.493716	0.333333	0.307214	0	0.0324339	9744142450.34	5.05409e+09
969	Antai Technology	2019	C33	2.19722	0.019516	-0.344504	0.791994	-0.00655162	22.9999	3.04452	0.447671	0.084648	1	0.935331	2.19722	0.495419	0.333333	0.307214	0	0.0329388	9271107474.68	4.78022e+09
969	Antai Technology	2020	C33	2.77259	0.0152382	0.548763	0.308751	0.00128531	22.9502	3.09104	0.418859	-0.054188	1	1.15208	2.19722	0.483796	0.333333	0.296891	0	0.0323829	9288369196.01	4.97915e+09
969	Antai Technology	2021	C33	1.60944	0.00583857	0.527798	0.72322	0.0361241	22.952	3.13549	0.392032	0.041616	1	1.12026	2.19722	0.466474	0.333333	0.250672	0	0.0245458	10128890803.83	6.27152e+09
970	Zhongke Third Ring Road	2017	C39	1.60944	-0.159649	-0.34182	0.0174379	-0.0806746	22.4442	2.89037	0.133647	0.011009	1	2.67767	2.19722	0.385786	0.333333	0.520316	0	0.00212643	6123283268.97	3.89527e+09
970	Zhongke Third Ring Road	2020	C39	1.38629	-0.170274	-0.386238	0.163061	-0.116181	22.59	3.04452	0.167436	-0.031223	1	1.93804	2.19722	0.373807	0.333333	0.455265	0	0.00201378	7092491864.49	4.65211e+09
973	Fosu Technology	2017	C29	1.60944	-0.10011	-0.335874	0.161978	0.0467817	22.3067	3.3673	0.497365	-0.145945	1	1.78785	1.94591	0.296587	0.428571	0.0975691	0	3.19788e-05	5581600908.18	2.51177e+09
973	Fosu Technology	2018	C29	1.94591	-0.0337761	-0.0468668	0.5766	0.055115	22.4427	3.4012	0.563213	0.018731	1	1.60141	1.94591	0.291835	0.428571	0.0892791	0	3.19788e-05	5840521420.12	2.82284e+09
973	Fosu Technology	2019	C29	2.30259	-0.0327088	-0.294506	0.660361	0.0566583	22.4881	3.43399	0.5633	0.123845	1	1.095	1.60944	0.290416	0.571429	0.0860509	1	3.19788e-05	4132355751.42	2.84831e+09
973	Fosu Technology	2020	C29	1.79176	-0.0271458	-0.17418	0.528849	0.0515567	22.1421	3.46574	0.370008	0.009021	1	1.45626	1.94591	0.292757	0.428571	0.0891596	0	3.19788e-05	3898195924.45	2.2994e+09
977	Inspur Information	2021	C39	5.21494	0.191217	0.526374	-0.155749	-0.011243	24.3693	3.13549	0.613086	0.220406	1	1.63221	1.79176	0.416528	0.333333	0.0984378	0	0.000837173	46208162562.76	6.70476e+10
989	Jiuzhi Hall	2017	C27	2.48491	-0.0518341	-0.612845	0.260222	0.015716	22.2914	2.89037	0.137648	2.068	0	2.1396	2.07944	0.821781	0.375	0.82516	0	0.428144	5873723167.38	3.79721e+09
989	Jiuzhi Hall	2018	C27	1.94591	-0.0690708	-0.539892	0.305558	0.0467817	22.4938	2.94444	0.233379	0.420157	0	1.78579	2.19722	0.774121	0.333333	0.709705	0	0.428146	5247929616.49	3.16211e+09
989	Jiuzhi Hall	2019	C27	2.3979	-0.0677456	-0.69393	0.393187	0.0556706	22.3811	2.99573	0.178599	-0.167255	0	1.43613	2.19722	0.702494	0.333333	0.612911	0	0.42824	4904747670.66	3.18369e+09
999	China Resources 39	2017	C27	3.43399	-0.111367	-0.0544504	0.244449	0.0923235	23.3298	2.89037	0.356441	0.136899	1	2.1422	2.3979	0.783276	0.363636	0.162795	0	1.99203e-06	16195463732.09	1.11199e+10
999	China Resources 39	2018	C27	2.70805	-0.114823	-0.359079	0.766688	0.0763501	23.508	2.94444	0.374845	0.238061	1	2.01836	2.3979	0.784847	0.363636	0.154361	0	1.99203e-06	18029932145.02	1.34277e+10
999	China Resources 39	2019	C27	2.70805	-0.119387	-0.266715	0.9479	0.0634155	23.6153	2.99573	0.380558	0.20754	1	1.72991	2.3979	0.826634	0.363636	0.227172	0	1.99203e-06	20103525732.24	1.47019e+10
999	China Resources 39	2020	C27	3.8712	-0.132482	0.30233	0.818366	0.0566583	23.7242	3.04452	0.359223	0.094891	1	1.90135	2.3979	0.854643	0.363636	0.269775	0	1.99203e-06	22010147281.16	1.36373e+10
999	China Resources 39	2021	C27	2.56495	-0.13996	0.160184	0.9479	0.0566583	23.8148	3.09104	0.361247	-0.072416	1	1.47021	2.3979	0.783482	0.363636	0.173292	0	1.99203e-06	24307980616.84	1.532e+10
1696	Zongshen Power	2017	C37	1.94591	-0.0814948	0.481228	0.411627	-0.0282183	22.564	3.3322	0.360017	0.007927	0	1.83155	2.19722	0.447462	0.333333	1.11551	0	0.0225869	6930701393.54	5.02283e+09
1696	Zongshen Power	2018	C37	1.79176	-0.0728194	0.551448	0.677996	-0.0282183	22.6592	3.3673	0.39629	0.101336	0	1.34309	2.19722	0.432995	0.333333	1.0727	0	0.0243862	8261926647.3	5.78834e+09
1696	Zongshen Power	2019	C37	2.07944	-0.0825851	0.596889	0.495377	0.02592	22.8349	3.4012	0.448858	0.152406	0	1.04134	2.19722	0.450915	0.333333	1.12426	0	0.0275357	8409354023.08	5.59388e+09
1696	Zongshen Power	2020	C37	1.79176	-0.101781	0.844113	0.682582	0.0690039	22.8526	3.43399	0.438047	-0.033595	0	1.1794	2.19722	0.450943	0.333333	1.13227	0	0.0275357	9711766552.25	7.63017e+09
1696	Zongshen Power	2021	C37	1.79176	-0.124587	0.65597	0.581988	0.0841256	22.9966	3.46574	0.486754	0.364022	0	1.30388	2.19722	0.445831	0.333333	1.13204	0	0.041348	9835801871.58	9.17659e+09
2001	Xinhe Cheng	2017	C27	1.94591	0.0286094	-0.0284956	-0.227646	0.0690039	23.1578	2.89037	0.290971	0.228574	0	2.14456	2.3979	0.641551	0.363636	0.0922341	0	0.0192799	18182814769.32	6.23511e+09
2001	Xinhe Cheng	2018	C27	2.07944	0.0190571	-0.0688434	-0.311494	0.0512261	23.6237	2.94444	0.230256	0.32767	0	2.59253	2.3979	0.608838	0.363636	0.120469	0	0.0167831	21934888570.86	8.68338e+09
2003	Weixing Shares	2017	C18	4.85203	6.16536e-07	-0.194098	0.402861	-0.0776628	21.7071	2.83321	0.155509	0.160209	0	2.23897	2.3979	0.518649	0.363636	0.575189	0	0.19458	3032849246.77	2.62437e+09
2003	Weixing Shares	2018	C18	4.94876	0.00659274	-0.188906	0.376448	-0.0776628	21.8328	2.89037	0.178572	0.207216	0	2.12036	2.3979	0.524062	0.363636	0.574608	0	0.19458	3172765468.8	2.71157e+09
2003	Weixing Shares	2019	C18	5.04343	0.000807984	-0.0626695	0.397644	-0.0776628	21.8779	2.94444	0.223818	0.033225	0	1.74526	2.3979	0.527721	0.363636	0.546344	0	0.19458	3474740181.39	2.73248e+09
2003	Weixing Shares	2020	C18	5.09987	-0.0111358	-0.188084	0.22855	-0.00507015	21.9688	2.99573	0.270035	0.007714	0	1.51616	2.19722	0.531951	0.333333	0.538988	0	0.196029	3402764131.37	2.49612e+09
2008	Han's Laser	2017	C35	5.86363	0.140552	0.810257	0.440274	0.0144914	23.0621	2.77259	0.464944	0.245473	0	2.66408	2.19722	0.363799	0.444444	0.782262	1	0.0926836	14102970752.19	1.15601e+10
2008	Han's Laser	2018	C35	5.86363	0.153953	0.842075	0.468681	0.0558764	23.3697	2.83321	0.483533	0.661198	0	3.99737	2.19722	0.378834	0.444444	1.10363	1	0.0921597	18945016970.58	1.10295e+10
2008	Han's Laser	2019	C35	5.86363	0.175117	0.817254	0.480955	0.0329617	23.6648	2.89037	0.546257	-0.0459	0	2.16943	2.07944	0.497778	0.375	1.70419	1	0.0920575	17893375370.42	9.56263e+09
2008	Han's Laser	2020	C35	5.86363	0.160786	0.680798	0.425402	0.0322469	23.6077	2.94444	0.492654	-0.132994	0	2.74838	1.94591	0.420335	0.428571	1.25147	1	0.0918438	21345356203.29	1.19425e+10
2008	Han's Laser	2021	C35	5.45104	0.144093	0.818505	0.549277	0.0321672	23.7841	2.99573	0.526873	0.24887	0	2.54992	1.94591	0.527524	0.428571	1.91143	1	0.0911791	27180559670.74	1.63323e+10
2009	Tianqi Shares	2017	C34	5.0689	-0.0524964	0.494623	0.0808202	0.0412261	22.2956	2.83321	0.550989	0.120469	0	1.47648	2.19722	0.399154	0.333333	1.06931	0	0.211818	5321509351.06	2.45833e+09
2009	Tianqi Shares	2018	C34	4.68213	-0.0243069	0.661901	0.177316	-0.0212739	22.395	2.89037	0.58271	0.008842	0	1.5747	2.19722	0.433252	0.333333	1.16278	0	0.211818	6038875158.07	3.50276e+09
2009	Tianqi Shares	2019	C34	4.65396	-0.0422051	0.319009	0.415319	-0.0667986	22.5215	2.94444	0.585447	0.424853	0	1.03888	2.07944	0.4005	0.375	1.09282	0	1.34935e-05	5868214137.49	3.15757e+09
2009	Tianqi Shares	2020	C34	4.2485	-0.0220131	0.656994	-0.181658	0.0512261	22.4928	2.99573	0.642903	-0.098548	0	1.10595	2.19722	0.382008	0.333333	1.01419	1	1.34935e-05	5921892908.06	3.59225e+09
2009	Tianqi Shares	2021	C34	2.30259	-0.0138108	0.271371	0.619479	0.0512261	22.5019	3.04452	0.648151	0.137661	0	1.28158	2.19722	0.374245	0.333333	1.01419	1	0.00205776	6223484635.26	3.77855e+09
2011	Shield safety environment	2017	C34	2.07944	-0.0932551	-0.0702878	0.213734	-0.0687739	23.1896	2.77259	0.615795	-0.004893	0	1.32682	2.19722	0.517206	0.333333	0.548044	0	0.00338853	13869745556.76	8.27876e+09
2011	Shield safety environment	2018	C34	1.94591	-0.0935014	0.29775	0.740884	-0.0421072	23.353	2.83321	0.679482	0.419981	0	1.19345	2.19722	0.505235	0.333333	0.5404	0	0.00339071	10279948439.44	9.40053e+09
2011	Shield safety environment	2021	C34	3.7612	-0.102418	0.257803	0.0710607	0.0486226	22.8637	2.99573	0.849927	-0.189336	0	1.2757	2.19722	0.47804	0.333333	0.505359	0	0.00142181	8261257184.2	9.83698e+09
2014	Yongxin Shares	2017	C29	2.89037	0.00863536	-0.268568	0.126238	0.0312262	21.5461	3.21888	0.228892	0.067452	0	2.08943	2.63906	0.665942	0.357143	0.727945	0	0.00649444	2401280827.15	2.00824e+09
2014	Yongxin Shares	2018	C29	3.04452	0.004824	-0.360519	0.278718	0.00196993	21.5993	3.2581	0.25191	0.054642	0	1.8948	2.63906	0.702529	0.357143	0.94303	0	0.00649444	2536881163.02	2.33227e+09
2014	Yongxin Shares	2019	C29	2.83321	0.0104063	-0.214829	0.36279	0.00196993	21.6542	3.29584	0.261647	0.161348	0	1.54441	2.63906	0.678268	0.357143	0.94303	0	0.00649444	2545851954.52	2.59972e+09
2014	Yongxin Shares	2020	C29	2.77259	0.00398117	-0.350638	0.364762	-0.0282183	21.6577	3.3322	0.255583	0.114677	0	2.17197	2.63906	0.706846	0.357143	1.01925	0	0.00687981	2954630295.32	2.7375e+09
2014	Yongxin Shares	2021	C29	2.19722	-0.00221625	-0.24007	0.218889	-0.0287738	21.8066	3.3673	0.312442	0.052995	0	1.99412	2.63906	0.691392	0.357143	1.01157	0	0.0196597	3009639907.94	3.02369e+09
2017	Dongxin Peace	2017	C39	3.80666	0.0902665	0.0673554	-0.00936365	0.0362262	21.187	2.94444	0.421909	0.039893	1	3.82357	2.3979	0.508937	0.454545	0.634611	0	0.00534415	1551530651.54	1.18981e+09
2017	Dongxin Peace	2018	C39	3.7612	0.0930273	0.359288	-0.142441	0.0443126	21.1625	2.99573	0.390939	-0.20508	1	2.32936	2.3979	0.475485	0.454545	0.596475	0	0.00456314	1648594296.69	1.15271e+09
2017	Dongxin Peace	2019	C39	4.06044	0.119187	0.26501	-0.145191	0.0443126	21.2232	3.04452	0.407588	-0.031179	1	2.3587	2.3979	0.475131	0.454545	0.596691	0	0.00456434	2097784053.98	1.17872e+09
2017	Dongxin Peace	2020	C39	3.52636	0.0842243	0.289127	0.028159	0.0722179	21.4641	3.09104	0.332927	0.022561	1	3.49767	2.19722	0.472692	0.333333	0.576225	0	0.00402625	2081179370.91	1.06268e+09
2017	Dongxin Peace	2021	C39	2.70805	0.108221	-0.00101012	0.209844	0.0722179	21.4562	3.13549	0.318641	-0.098442	1	2.27552	2.19722	0.472971	0.333333	0.573584	0	0.00383032	2285851972.92	1.07249e+09
2020	Jingxin Pharmaceutical	2018	C27	1.09861	0.0787012	-0.0347083	0.245695	-0.010549	22.3133	2.83321	0.191361	0.183211	0	1.60538	2.07944	0.464852	0.375	0.907032	0	0.211076	4991769097.5	2.9438e+09
2020	Jingxin Pharmaceutical	2019	C27	1.09861	0.00354216	-0.104402	0.275393	-0.0487738	22.3311	2.89037	0.284143	0.326595	0	1.43196	2.19722	0.472108	0.333333	0.889433	0	0.214756	5625088046.03	3.64668e+09
2025	Aerospace Electrical Appliances	2019	C39	3.46574	-0.0219736	0.516919	-0.413707	0.115423	22.2754	2.89037	0.325239	0.084972	1	2.272	2.07944	0.585794	0.375	0.265703	0	0.000314618	5593990470.97	3.53371e+09
2025	Aerospace Electrical Appliances	2020	C39	3.71357	0.0221445	0.351493	-0.0959282	0.0973486	22.445	2.94444	0.342624	0.246862	1	2.37994	2.19722	0.577874	0.333333	0.248615	0	0.000314618	6453091461.79	4.21841e+09
2025	Aerospace Electrical Appliances	2021	C39	3.68888	0.0428344	0.378096	-0.198513	0.104559	22.5878	2.99573	0.36163	0.193763	1	4.69391	2.07944	0.537969	0.375	0.197497	0	0.000314618	9208721286.84	5.03785e+09
2026	Shandong Weida	2017	C33	2.07944	0.032117	0.632135	-0.11077	0.0412261	21.7423	2.94444	0.188393	0.425344	0	1.79211	2.19722	0.553766	0.333333	0.768293	0	0.0549322	2947870250.66	1.46945e+09
2026	Shandong Weida	2018	C33	2.99573	0.0185236	0.354783	0.15312	0.0412261	21.8043	2.99573	0.202997	0.244682	0	1.30687	2.19722	0.498794	0.333333	0.573131	0	0.0549322	3074514362.64	1.662e+09
2026	Shandong Weida	2019	C33	2.89037	0.0495605	0.526715	-0.10815	0.0412261	21.8464	3.04452	0.189776	0.131034	0	0.950763	2.19722	0.492031	0.333333	0.429938	0	0.0411991	2881435660.06	1.57511e+09
2026	Shandong Weida	2020	C33	2.07944	0.053248	0.212942	-0.133032	0.0515567	21.7816	3.09104	0.190681	-0.052279	0	0.95173	2.19722	0.504651	0.333333	0.366985	0	0	3225542183.81	2.16505e+09
2026	Shandong Weida	2021	C33	2.48491	0.0266871	0.474041	-0.0466366	0.0273373	21.8944	3.13549	0.20091	0.374541	0	1.69654	2.19722	0.481454	0.333333	0.295157	0	0.000337408	4863841564.4	3.30971e+09
2028	Siyuan Electric	2018	C38	1.09861	-0.0317759	0.746642	-0.156299	-0.0976627	22.6387	2.89037	0.335728	0.020677	0	1.84621	1.94591	0.620012	0.428571	1.70923	1	0.31506	7579165654.89	4.80662e+09
2028	Siyuan Electric	2019	C38	1.94591	-0.055602	0.608876	-0.0421712	-0.137345	22.7487	2.94444	0.378972	0.069376	0	1.28158	1.94591	0.605763	0.428571	1.80277	1	0.302736	8845146505.02	6.3801e+09
2028	Siyuan Electric	2020	C38	1.09861	-0.0677316	0.869904	-0.0165968	-0.137345	22.9031	2.99573	0.412307	0.327357	0	1.46023	1.94591	0.601626	0.428571	1.85212	1	0.302736	11075215294.54	7.37252e+09
2029	Seven Wolves	2017	C18	1.79176	-0.0352608	-0.0565715	-0.852674	-0.0212739	22.7926	2.77259	0.336339	0.061587	0	1.30991	2.19722	0.508974	0.444444	0.390583	0	0.000260841	8582987279.01	3.08489e+09
2029	Seven Wolves	2018	C18	3.66356	-0.0335826	-0.736214	-0.210599	-0.0212739	22.873	2.83321	0.355939	0.168696	0	1.08308	2.19722	0.538577	0.444444	0.453245	0	0.000260841	8592258987.620001	3.51703e+09
2029	Seven Wolves	2019	C18	4.11087	-0.0432804	-0.430833	-0.512518	-0.0212739	22.8741	2.89037	0.324573	0.140082	0	0.871812	2.19722	0.516163	0.444444	0.388918	0	0.0201108	9231399685.77	3.6232e+09
2029	Seven Wolves	2020	C18	3.04452	-0.0386226	-0.0090428	-0.0467266	0.0319669	22.9459	2.94444	0.343818	0.030186	0	0.827552	2.19722	0.476971	0.444444	0.268923	0	0.0365545	9284920921.610001	3.33036e+09
2030	Da'an gene	2019	C27	3.3322	-0.00942422	-0.355596	-0.569369	0.00727552	22.0216	2.89037	0.399304	-0.041341	0	2.543	2.19722	0.455302	0.333333	1.36749	0	0.0561842	3561622714.71	1.09822e+09
2030	Da'an gene	2020	C27	2.99573	-0.0137637	-0.0983855	0.258336	0.02592	21.9935	2.94444	0.413891	-0.25729	0	2.9325	2.19722	0.437034	0.333333	1.30024	0	0.031579	6700027768.66	5.34121e+09
2030	Da'an gene	2021	C27	2.94444	0.0271441	-0.303331	0.364891	0.00727552	22.6254	2.99573	0.326173	1.71426	1	4.72626	2.19722	0.418119	0.333333	1.30247	0	0.0306985	10336444131.31	7.66426e+09
2031	Giant Wheel Intelligence	2017	C35	1.94591	-0.0376332	0.701038	-0.379512	0.0744293	22.2826	2.77259	0.354222	-0.171777	0	1.79259	2.19722	0.353002	0.333333	0.87564	0	0.188669	7015064516.2	1.1548e+09
2031	Giant Wheel Intelligence	2018	C35	3.29584	-0.0203123	0.650245	-0.860044	0.0412261	22.6713	2.83321	0.516495	0.41184	0	1.3094	2.19722	0.356621	0.333333	0.90389	0	0.182374	7104313007.56	1.40203e+09
2031	Giant Wheel Intelligence	2019	C35	3.17805	0.0083178	0.818594	-0.763279	0.02592	22.684	2.89037	0.50659	0.214085	0	1.07627	2.19722	0.359737	0.333333	0.899256	0	0.184478	5747755872.15	1.40652e+09
2031	Giant Wheel Intelligence	2020	C35	2.89037	-0.0138146	0.259205	-0.691763	0.0319669	22.4721	2.94444	0.371676	0.003208	0	1.11105	2.19722	0.323022	0.333333	0.725007	0	0.185682	6003949133.37	1.67811e+09
2031	Giant Wheel Intelligence	2021	C35	1.60944	-0.0432761	0.44481	0.201875	0.0645595	22.5157	2.99573	0.433992	0.193093	0	1.13707	2.19722	0.316756	0.333333	0.687142	0	0.186187	4646104470.46	2.20879e+09
2032	Supor	2017	C33	3.7612	-0.0280802	-0.262977	-0.0310975	-0.0421072	22.7843	2.94444	0.419643	0.095093	0	2.47481	2.19722	0.901811	0.333333	0.0706565	0	0.00298615	9171678300.83	1.41873e+10
2032	Supor	2018	C33	3.98898	-0.0325076	-0.13578	0.0216768	-0.148774	22.9394	2.99573	0.433202	0.187512	0	3.01218	2.19722	0.90272	0.333333	0.096543	0	0.00287108	10633161177.21	1.78513e+10
2032	Supor	2019	C33	4.12713	-0.0273406	-0.208496	0.0506611	-0.148774	23.0872	3.04452	0.444467	0.258252	0	3.31895	2.07944	0.902914	0.375	0.0919296	0	0.00237157	11847953986.45	1.98535e+10
2032	Supor	2020	C33	4.65396	-0.0226477	-0.120655	0.165384	-0.148774	23.1954	3.09104	0.422296	0.112161	0	4.52819	2.19722	0.905977	0.333333	0.109452	0	0.0018265	12292270384.71	1.85969e+10
2032	Supor	2021	C33	2.70805	-0.03452	-0.16628	0.115685	-0.148774	23.2322	3.13549	0.411278	-0.06329	0	4.4449	2.19722	0.909737	0.333333	0.119681	0	0.00137796	13899456422.16	2.15853e+10
2035	Huadi Shares	2017	C38	5.80212	-0.10124	0.00364953	0.146032	0.0467817	22.0023	3.21888	0.500541	0.181531	0	2.86858	1.94591	0.434676	0.428571	1.42111	0	0.135182	4210485308.94	5.7307e+09
2035	Huadi Shares	2018	C38	5.86363	-0.093984	0.34686	0.425305	0.00233728	22.1608	3.2581	0.462793	0.303902	0	4.24607	1.94591	0.443375	0.428571	1.51319	0	0.134807	5294045698	6.09505e+09
2035	Huadi Shares	2019	C38	5.86363	-0.0971604	0.328509	0.559901	-0.000440538	22.3898	3.29584	0.494736	0.063579	0	1.85913	1.94591	0.436181	0.428571	1.44233	0	0.135264	5976033708.05	5.74806e+09
2035	Huadi Shares	2020	C38	5.86363	-0.0972384	0.46698	0.521226	-0.000440538	22.511	3.3322	0.47848	-0.05693	0	2.29215	1.94591	0.404364	0.428571	1.35106	0	0.134109	5843458775.73	4.36047e+09
2035	Huadi Shares	2021	C38	5.86363	-0.0239631	0.701522	0.62869	-0.0134614	22.4886	3.3673	0.446583	-0.241402	0	1.68515	1.94591	0.416629	0.428571	1.47927	0	0.132096	6532579984.26	5.58787e+09
2043	Rabbit Baby	2017	C20	3.46574	0.0230571	-0.10413	-0.509834	-0.0687739	21.4085	2.77259	0.191915	0.625577	0	3.27318	2.19722	0.518758	0.333333	0.55507	0	0.0470318	2666941776.31	4.11956e+09
2043	Rabbit Baby	2018	C20	3.2581	0.0147827	-0.0848956	0.135337	-0.0641457	21.7042	2.83321	0.267608	0.538864	0	3.68475	2.19722	0.46211	0.333333	0.493974	0	0.0533032	2985528402.17	4.30646e+09
2043	Rabbit Baby	2019	C20	3.61092	-0.0104543	-0.0138729	-0.204121	-0.0972036	21.817	2.89037	0.436044	0.045369	0	1.69179	2.19722	0.462127	0.333333	0.492029	0	0.0490814	3760113645.71	4.63183e+09
2043	Rabbit Baby	2020	C20	3.80666	-0.0229989	-0.378052	0.317194	-0.0487738	22.0477	2.94444	0.489385	0.075555	0	1.96381	2.19722	0.496131	0.333333	0.492767	0	0.0440312	5279564958.61	6.46576e+09
2043	Rabbit Baby	2021	C20	2.94444	-0.035844	-0.0952812	0.225105	-0.010549	22.3871	2.99573	0.608184	0.39594	0	1.86416	2.19722	0.537956	0.333333	0.53395	0	0.0870131	5612176602.24	9.42593e+09
2045	Guoguang Electric Appliances	2017	C39	1.09861	0.0289252	-0.149305	0.11792	0.0841256	21.8233	3.17805	0.529116	0.151255	0	2.25309	2.19722	0.364685	0.333333	0.348797	0	0.0038961	4164807861	4048817227
2045	Guoguang Electric Appliances	2018	C39	1.38629	0.0360088	-0.177713	-0.0269688	0.114756	22.1499	3.21888	0.64045	0.576083	0	2.32029	2.19722	0.348392	0.333333	0.341078	0	0.0038961	4805824250	4041902113
2045	Guoguang Electric Appliances	2019	C39	2.56495	0.0249023	0.183439	0.175373	0.112214	22.2931	3.2581	0.643403	-0.001708	0	1.08141	2.19722	0.374054	0.333333	0.616589	0	0.00346788	4237768452	4445544317
2045	Guoguang Electric Appliances	2020	C39	3.55535	0.00851466	-0.229256	-0.235293	0.110671	22.1673	3.29584	0.544514	0.099864	0	1.88951	2.3979	0.381496	0.363636	0.722136	0	0.00254556	4483989144.21	4.25403e+09
2045	Guoguang Electric Appliances	2021	C39	3.58352	0.0211817	0.242674	-0.248595	0.107553	22.2238	3.3322	0.545034	-0.043081	0	1.45471	1.94591	0.419766	0.428571	1.62297	0	0.00184464	4847829610.16	4.81539e+09
2046	Axis Research Technology	2017	C34	1.09861	0.0694056	-0.133927	0.114351	0.0349903	21.5735	2.77259	0.414484	0.00602	1	2.14601	2.19722	0.549103	0.333333	0.165354	0	0	3740464343.76	1.49405e+09
2050	Sanhua Intelligent Control	2017	C34	4.72739	-0.0347122	0.116427	0.53318	-0.0287738	22.8513	2.77259	0.361035	0.098751	0	2.45645	2.19722	0.635864	0.333333	0.377609	1	0.021374	12347966593.12	9.58124e+09
2050	Sanhua Intelligent Control	2018	C34	5.03044	-0.019863	0.303914	0.367694	-0.0287738	23.2368	2.83321	0.358174	0.415416	0	2.84928	2.19722	0.664125	0.333333	0.695473	1	0.0181599	13932172478.62	1.0836e+10
2050	Sanhua Intelligent Control	2019	C34	5.07517	-0.0146535	0.231485	0.253808	-0.0287738	23.3575	2.89037	0.375541	0.130959	0	2.14949	2.19722	0.702435	0.333333	0.80555	1	0.0183065	14790190170.64	1.12875e+10
2050	Sanhua Intelligent Control	2020	C34	4.91998	-0.0320624	-0.00894678	0.187664	-0.0287738	23.4172	2.94444	0.366782	0.041667	0	3.28028	2.19722	0.680941	0.333333	1.00515	1	0.0183342	17032530730.18	1.21098e+10
2050	Sanhua Intelligent Control	2021	C34	2.94444	-0.0308717	-0.00402349	0.42575	-0.0287738	23.5584	2.99573	0.40392	0.072854	0	5.51049	2.19722	0.643416	0.333333	1.03963	1	0.0148561	23619966759.91	1.60208e+10
2054	German American Chemical	2017	C26	2.07944	0.00344693	-0.510279	0.212315	0.0112262	21.8028	2.70805	0.306174	0.017447	0	1.65123	2.19722	0.552657	0.333333	1.41327	0	0.332098	3010847580.74	2.4555e+09
2054	German American Chemical	2018	C26	1.79176	0.00565651	-0.2115	0.130438	0.0112262	21.8255	2.77259	0.335918	0.018075	0	2.05925	2.19722	0.595237	0.333333	1.36593	0	0.331645	2931935063.93	1.66044e+09
2054	German American Chemical	2019	C26	2.19722	0.00729848	0.0208108	0.240074	0.0134484	21.7989	2.83321	0.306687	-0.323788	0	1.14998	2.19722	0.52761	0.333333	1.30683	0	0.339069	3032237689.61	1.57131e+09
2054	German American Chemical	2020	C26	2.30259	-0.0095539	-0.375021	0.538424	0.00997615	21.8326	2.89037	0.308461	-0.053676	0	1.26973	2.19722	0.538924	0.333333	1.3144	0	0.33608	3973595051.33	1.62608e+09
2054	German American Chemical	2021	C26	2.07944	-0.0124759	0.139296	0.299014	0.00997615	22.1029	2.94444	0.378015	0.034855	0	1.17625	2.19722	0.559423	0.333333	1.34	0	0.343594	5675419258.88	1.99714e+09
2055	Derun Electronics	2017	C39	3.49651	-0.106678	0.14266	0.0727059	-0.0282183	22.6748	2.70805	0.752087	0.508838	0	2.13487	1.94591	0.476191	0.428571	0.386555	0	0.0690719	9587342926.09	5.85103e+09
2055	Derun Electronics	2018	C39	2.94444	-0.10398	0.462511	0.144708	-0.0282183	22.9837	2.77259	0.705592	0.276534	0	1.60352	1.94591	0.494696	0.428571	0.444986	0	0.102053	10162952382.78	7.45411e+09
2055	Derun Electronics	2019	C39	2.70805	-0.105229	-0.026688	-0.380751	-0.128774	23.042	2.83321	0.696343	0.273981	0	1.13561	1.94591	0.488853	0.428571	0.463973	1	0.106907	10224978917.28	7.48621e+09
2055	Derun Electronics	2020	C39	2.56495	-0.129357	0.266825	-0.290451	-0.128774	23.0481	2.89037	0.755274	0.004307	0	1.23204	1.94591	0.465992	0.428571	0.691462	1	0.106907	9476665361.139999	7.27223e+09
2055	Derun Electronics	2021	C39	1.60944	-0.125871	0.384409	0.234035	-0.0167323	22.9721	2.94444	0.735617	-0.028584	0	1.35703	1.94591	0.381399	0.428571	0.534119	0	0.0513232	9968795071.57	7.58676e+09
2056	Hengdian Dongci	2017	C38	4.85203	-0.0346953	0.418869	0.621788	-0.0687739	22.4861	2.89037	0.318608	0.190015	0	2.2795	1.94591	0.597306	0.428571	0.162013	1	0.00033872	6548845257.46	6.0101e+09
2056	Hengdian Dongci	2018	C38	5.45104	-0.0728481	0.239592	0.484568	-0.000440538	22.6026	2.94444	0.302646	0.275915	0	2.98683	1.94591	0.633777	0.428571	0.19056	0	0.000842918	6796844362.27	6.48853e+09
2056	Hengdian Dongci	2019	C38	5.31812	-0.0781493	0.613994	0.664852	-0.000440538	22.6397	2.99573	0.30275	0.079604	0	1.63954	1.94591	0.6136	0.428571	0.189802	0	0.000965089	8499500621.74	6.56364e+09
2056	Hengdian Dongci	2020	C38	5.68017	-0.0663366	0.740585	0.5732	-0.000440538	22.8633	3.04452	0.371487	0.011576	0	1.94596	1.94591	0.621297	0.428571	0.159061	0	0.0156098	10240120384.03	8.10579e+09
2056	Hengdian Dongci	2021	C38	4.78749	-0.0351289	0.867457	0.550858	-0.0310879	23.0496	3.09104	0.410142	0.234953	0	2.82623	1.94591	0.62885	0.428571	0.168028	0	0.0158325	13177370995.36	1.26074e+10
2057	Zhonggang Tianyuan	2017	C26	2.89037	-0.0135002	-0.157878	0.30241	-0.208774	20.3481	2.70805	0.208604	0.122668	1	5.13224	2.19722	0.37844	0.333333	0.385473	0	0	1643763890.31	1.1569e+09
2057	Zhonggang Tianyuan	2018	C26	2.70805	0.0424801	-0.172421	0.665867	0.0317106	21.2203	2.77259	0.240273	2.35387	1	1.97907	2.19722	0.493049	0.333333	0.923381	0	0	1765562394.56	1.27942e+09
2057	Zhonggang Tianyuan	2019	C26	2.3979	0.0733454	-0.0324594	0.630798	0.0566583	21.2917	2.83321	0.24559	0.105906	1	1.42492	2.19722	0.511473	0.333333	0.923381	0	0	2125579151.45	1.38148e+09
2057	Zhonggang Tianyuan	2020	C26	3.09104	0.12267	-0.101422	0.851609	0.0524718	21.4773	2.89037	0.325592	0.079775	1	2.50865	2.19722	0.447537	0.333333	0.871144	0	0	2816762633.8	1.67212e+09
2057	Zhonggang Tianyuan	2021	C26	2.70805	0.152253	0.500043	0.820269	0.0712261	21.7589	2.94444	0.420292	0.210382	1	1.87855	2.19722	0.447696	0.333333	0.947753	0	0	4862596859.41	2.58785e+09
2064	Huafeng spandex	2017	C28	2.94444	-0.0229989	-0.249631	-0.532344	-0.0421072	22.4073	2.89037	0.440223	0.116539	0	2.03828	2.19722	0.469729	0.333333	0.446167	0	0.110781	5562088442.38	4.14968e+09
2064	Huafeng spandex	2018	C28	2.99573	-0.0349036	-0.230069	-0.384467	-0.0282183	22.4392	2.94444	0.388707	0.458984	0	1.79459	2.19722	0.469729	0.333333	0.446167	0	0.107897	5938456793.43	4.43571e+09
2064	Huafeng spandex	2019	C28	2.70805	-0.0160799	-0.133062	-0.608786	-0.0282183	22.5047	2.99573	0.359895	0.068928	0	1.50391	2.19722	0.471173	0.333333	0.450759	0	0.0959757	16974610097.67	1.37852e+10
2064	Huafeng Chemistry	2020	C28	2.48491	-0.0231626	-0.349466	0.108083	0.00727552	23.555	3.04452	0.542589	1.75463	0	1.40735	2.19722	0.795517	0.333333	0.487221	0	0.0959911	19668924655.65	14723882559
2064	Huafeng Chemistry	2021	C28	1.38629	-0.0291392	-0.13155	0.0727727	0.00997615	23.7023	3.09104	0.411499	0.06809	0	1.58645	2.19722	0.783426	0.333333	0.505837	0	0.00303493	29177799769.15	2.83672e+10
2066	Ruitai Technology	2017	C30	2.19722	-0.0855274	0.102849	0.127416	-0.108774	21.9436	2.77259	0.744741	-0.048817	1	2.03731	2.19722	0.478595	0.333333	0.157326	0	0	3664573623.03	2.17661e+09
2066	Ruitai Technology	2018	C30	3.29584	-0.0855984	0.039217	0.213705	-0.0212739	22.022	2.83321	0.747951	0.239964	1	1.39785	2.19722	0.475228	0.333333	0.140445	0	4.329e-08	3686783161.18	3.78642e+09
2066	Ruitai Technology	2019	C30	1.09861	-0.0855995	0.0656177	0.656866	0.0114477	22.028	2.89037	0.736514	0.739597	1	1.19077	2.19722	0.455333	0.333333	0.105124	0	4.329e-08	3818506546.42	3.90034e+09
2067	Jingxing Paper Industry	2017	C22	2.07944	-0.00443502	-0.461112	-0.12047	-0.105224	22.4621	2.77259	0.410205	0.246052	0	1.60955	2.19722	0.235646	0.333333	0.309013	0	0.162896	6298805910.04	5.35962e+09
2067	Jingxing Paper Industry	2018	C22	2.30259	0.00992562	-0.547173	-0.0281397	-0.0972036	22.5636	2.83321	0.368297	0.456034	0	1.36039	2.19722	0.25406	0.333333	0.158496	0	0.167309	6378677703.68	5.93813e+09
2067	Jingxing Paper Industry	2019	C22	2.30259	0.022205	-0.63472	0.012779	-0.0972036	22.5762	2.89037	0.31684	0.10794	0	0.937096	2.19722	0.250489	0.333333	0.136412	0	0.165137	5660155867.37	5.2511e+09
2067	Jingxing Paper Industry	2020	C22	2.30259	-0.0108086	-0.615766	0.154787	0.0290039	22.4567	2.94444	0.200056	-0.115697	0	0.873628	2.19722	0.247484	0.333333	0.192889	0	0.165137	7291734218.26	4.87455e+09
2067	Jingxing Paper Industry	2021	C22	1.94591	-0.024124	-0.420176	0.167263	0.0273373	22.71	2.99573	0.325814	-0.07171	0	0.877976	2.19722	0.238309	0.333333	0.218873	0	0.164687	7940283181.97	6.22461e+09
2068	Black Cat Shares	2017	C26	2.48491	-0.0697452	-0.100227	0.325108	0.0256011	22.5445	2.77259	0.645206	-0.082434	1	1.46837	2.19722	0.544798	0.333333	0.149049	0	0.000201791	7465495850.02	6.94734e+09
2068	Black Cat Shares	2018	C26	2.3979	-0.0738865	0.0549945	0.418116	-0.0212739	22.7336	2.83321	0.552103	0.585753	1	1.41391	2.19722	0.617309	0.333333	0.500762	0	0.000117596	7145073622.59	7.89298e+09
2068	Black Cat Shares	2019	C26	2.70805	-0.0727959	0.152555	0.580415	0.0143666	22.6897	2.89037	0.505515	0.136116	1	1.0884	2.19722	0.591918	0.333333	0.445696	0	9.00884e-05	7186307826.41	6.54421e+09
2068	Black Cat Shares	2020	C26	3.13549	-0.0728593	0.294842	0.347645	0.0143666	22.6954	2.94444	0.584681	-0.170882	1	1.05955	2.19722	0.574374	0.333333	0.393717	0	9.52461e-05	6932715344.44	5.55978e+09
2073	Soft control shares	2019	C35	3.95124	0.116229	0.710232	0.148625	-0.0972036	22.8965	2.94444	0.484581	0.009963	0	0.971595	1.94591	0.318324	0.428571	0.616953	0	7.79454e-05	8013798411.11	2.86538e+09
2079	Suzhou solid technetium	2017	C39	1.60944	-0.0680472	-0.298398	0.0218997	0.0412261	21.2863	3.29584	0.138774	0.462332	0	3.9324	1.94591	0.426154	0.428571	0.21263	1	0.0035589	1981009691.48	1.85459e+09
2079	Suzhou solid technetium	2018	C39	3.09104	0.0208354	-0.348214	-0.250096	0.0593922	21.4069	3.3322	0.179011	0.561979	0	3.60023	1.94591	0.420217	0.428571	0.200385	1	0.00286713	2054372515.16	1.88533e+09
2079	Suzhou solid technetium	2019	C39	3.17805	-0.0362908	-0.451932	-0.139893	0.1003	21.4432	3.3673	0.149229	0.016572	0	1.80211	1.94591	0.42081	0.428571	0.204734	1	0.00322987	2243800973.69	1.98055e+09
2079	Suzhou solid technetium	2020	C39	3.09104	-0.00863895	0.0076462	-0.0756596	0.119351	21.5314	3.4012	0.157423	0.05051	0	3.99149	1.94591	0.419162	0.428571	0.17194	0	0.00234226	2374118364.06	1.80466e+09
2080	Zhongcai Technology	2018	C30	3.66356	-0.00338353	0.352287	0.9479	-0.00564885	23.8341	2.83321	0.593373	0.144821	1	1.2681	2.19722	0.8037	0.333333	0.204157	0	0	24042399797.79	1.14469e+10
2080	Zhongcai Technology	2019	C30	3.04452	-0.00754475	0.523347	0.9479	-0.0251004	23.9031	2.89037	0.541719	0.11483	1	0.988141	2.19722	0.800143	0.333333	0.203536	0	0	29285114894.31	1.35905e+10
2080	Zhongcai Technology	2020	C30	1.09861	-0.00807507	0.232273	0.9479	-0.0251004	24.1003	2.94444	0.563553	0.187265	1	1.27411	2.07944	0.71625	0.375	0.108585	0	0	33695499358.51	1.87109e+10
2083	Furi Shares	2017	C17	1.79176	-0.0795585	-0.254787	-0.852674	-0.0687739	22.6868	2.70805	0.552236	0.0457	0	1.42735	2.19722	0.436776	0.333333	0.402664	0	0.0623852	7409386658.24	4.82168e+09
2083	Furi Shares	2018	C17	3.3322	-0.0801058	-0.471927	-0.82146	-0.0687739	22.726	2.77259	0.550772	0.102103	0	1.35237	2.19722	0.42493	0.333333	0.350162	0	0.0602771	8453993184.51	5.15454e+09
2083	Furi Shares	2019	C17	3.04452	-0.0821787	-0.531454	-0.914396	0.0112262	22.8579	2.83321	0.595965	0.069035	0	1.11985	2.19722	0.415079	0.333333	0.316487	0	0.0460001	10072582472.58	4.98693e+09
2083	Furi Shares	2020	C17	1.79176	-0.0755567	-0.0445305	-0.574898	-0.0687739	23.0331	2.89037	0.623708	-0.032518	0	1.17805	2.19722	0.421196	0.333333	0.521627	0	0.0370117	8895340823.469999	4.43208e+09
2083	Furi Shares	2021	C17	1.60944	-0.0752173	-0.458668	0.299524	-0.0965289	22.9088	2.94444	0.588382	-0.11126	1	1.03714	2.07944	0.400044	0.375	0.937059	0	0.0031577	7736310430.6	5.15719e+09
2084	Seagull resident worker	2017	C33	3.3673	0.0727907	-0.561302	-0.0313538	-0.146274	21.3486	2.63906	0.331693	0.041782	0	2.73464	2.07944	0.564331	0.375	0.727548	0	0.00438304	2442251725.32	2.07065e+09
2084	Seagull resident worker	2018	C33	3.58352	0.0687038	0.128506	0.255673	-0.108774	21.6162	2.70805	0.31334	0.159013	0	1.52649	2.07944	0.587721	0.375	0.86892	0	0.0039496	2871874378.83	2.2247e+09
2084	Seagull resident worker	2019	C33	3.3673	0.0687084	-0.342971	0.347324	-0.146274	21.7782	2.77259	0.420893	0.074396	0	1.10502	2.19722	0.581428	0.333333	0.845443	0	0.00434455	3022361320.66	2.56942e+09
2084	Seagull resident worker	2020	C33	3.66356	0.0625848	-0.0102124	0.34184	-0.146274	21.8293	2.83321	0.432317	0.154956	0	1.50351	2.19722	0.579209	0.333333	0.837261	0	0.00633352	4001032897.38	3.34005e+09
2084	Seagull resident worker	2021	C33	2.99573	0.0561519	0.0599402	0.638038	-0.146274	22.1098	2.89037	0.488935	0.299922	0	1.45907	2.19722	0.518149	0.333333	0.569039	0	0.007109	4620906334.17	4.12564e+09
2085	Wanfeng Aowei	2017	C36	2.48491	-0.0231675	0.704174	0.493079	0.0593922	22.952	2.77259	0.380349	0.118455	0	3.9589	2.19722	0.750918	0.333333	0.425255	0	0.0445958	10049137584.54	1.01772e+10
2085	Wanfeng Aowei	2018	C36	2.83321	0.0038011	0.744015	-0.0943931	0.0412261	23.0308	2.83321	0.349837	0.072899	0	4.13667	2.19722	0.742181	0.333333	0.389001	0	0.0445958	13392895948.68	1.10051e+10
2085	Wanfeng Aowei	2019	C36	3.09104	-0.0133405	0.653754	-0.0337969	0.0412261	23.318	2.89037	0.489346	0.081343	0	1.72957	2.19722	0.729679	0.333333	0.375429	0	0.0445958	13988933546.56	1.07877e+10
2085	Wanfeng Aowei	2020	C36	3.3673	-0.0116799	0.866452	0.186882	0.00196993	23.3615	2.94444	0.52385	-0.019749	0	1.59748	2.19722	0.728049	0.333333	0.375429	0	0.0445958	15973225900.87	1.06992e+10
2085	Wanfeng Aowei	2021	C36	1.79176	-0.0173018	1.02116	0.386793	0.00196993	23.4942	2.99573	0.529911	-0.008205	0	1.40895	2.19722	0.586171	0.333333	0.493702	0	0	16389303806.59	1.24361e+10
2088	Luyang Energy Conservation	2017	C30	2.77259	-0.000713373	-0.417504	0.456326	0.0556706	21.4733	3.21888	0.204654	0.050119	0	1.80698	2.19722	0.549984	0.333333	0.725965	0	0.15346	2439903088.49	1.59578e+09
2088	Luyang Energy Conservation	2018	C30	3.17805	-0.0234381	-0.407368	0.130113	0.0556706	21.6152	3.2581	0.231862	0.341534	0	1.64841	2.19722	0.558338	0.333333	0.727934	0	0.142346	2808313652.86	1.84237e+09
2088	Luyang Energy Conservation	2019	C30	3.43399	-0.0280533	-0.444966	0.284483	0.0724761	21.7558	3.29584	0.276579	0.154527	0	1.21243	2.19722	0.560778	0.333333	0.814762	0	0.146312	3084140580.09	2.14704e+09
2088	Luyang Energy Conservation	2020	C30	4.2485	-0.0229989	0.0532172	0.81933	0.0724761	21.8495	3.3322	0.285349	0.165369	0	1.46634	2.19722	0.543034	0.333333	0.746402	0	0.146416	3304349944.17	2.32569e+09
2088	Luyang Energy Conservation	2021	C30	1.38629	-0.0244194	-0.119376	0.755714	0.0593922	21.9185	3.3673	0.280468	0.083206	0	1.43612	2.19722	0.531418	0.333333	0.714884	0	0.144843	3821719370.06	3163810057
2090	Jinzhi Technology	2017	C38	1.09861	0.0633528	0.384164	-0.286003	0.00727552	22.063	3.09104	0.644611	0.509782	0	1.95817	2.07944	0.581771	0.375	0.413111	0	0.0352698	3970989471.1	2.30596e+09
2090	Jinzhi Technology	2018	C38	2.48491	0.0482888	0.52285	-0.499438	0.00727552	22.1023	3.13549	0.677757	0.230353	0	1.91273	2.19722	0.568829	0.333333	0.39549	0	0.0354263	3868649596.45	1.67591e+09
2090	Jinzhi Technology	2019	C38	3.13549	0.041939	0.502796	-0.199569	0.0512261	22.0762	3.17805	0.653553	-0.273229	0	1.6698	2.19722	0.56103	0.333333	0.332067	0	0.0354263	3692359967.46	1.98844e+09
2090	Jinzhi Technology	2020	C38	2.07944	0.0723035	0.450898	-0.0936381	0.0680857	22.0295	3.21888	0.633568	0.186488	0	1.78565	2.19722	0.464544	0.333333	0.141483	0	0.0160553	3484364607.62	1.85819e+09
2090	Jinzhi Technology	2021	C38	1.94591	0.0899799	0.52	-0.192464	0.0724761	21.9716	3.2581	0.59914	-0.065502	0	1.54261	2.19722	0.455468	0.333333	0.137804	0	0.0150382	2502120859.15	1.64076e+09
2092	Zhongtai Chemical	2017	C26	2.07944	-0.0991124	-0.0534758	0.54827	0.0435891	24.5663	2.77259	0.642542	0.530631	1	1.0913	2.48491	0.518291	0.416667	0.988441	0	0.000155385	55627409851.44	4.1059e+10
2092	Zhongtai Chemical	2020	C26	2.07944	-0.124199	0.542068	0.9479	0.0504854	24.8195	2.94444	0.639165	0.183662	1	0.881625	2.48491	0.455423	0.416667	0.999969	0	6.35934e-05	63926870767.05	8.4197e+10
2094	Qingdao Jinwang	2017	C26	1.60944	-0.112987	-0.736214	-0.265258	-0.0914899	21.7825	2.99573	0.332997	0.6054	0	3.77848	1.94591	0.473775	0.428571	0.71418	0	0.00026508	4660270011.92	4.67653e+09
2094	Qingdao Jinwang	2018	C26	1.79176	-0.123949	-0.565024	0.0413653	-0.0914899	22.2623	3.04452	0.38494	0.97239	0	1.7773	1.94591	0.461668	0.428571	0.673878	0	0.000254746	5916590281.64	5.45609e+09
2094	Qingdao Jinwang	2019	C26	2.48491	-0.111471	-0.352164	-0.149429	-0.0965289	22.501	3.09104	0.429673	0.166696	0	0.999756	1.94591	0.48566	0.428571	0.81646	0	0.00085481	5550500569.66	5.47498e+09
2094	Qingdao Jinwang	2020	C26	3.2581	-0.110989	-0.315114	-0.648021	-0.0421072	22.4372	3.13549	0.388867	0.003462	0	0.987358	1.94591	0.452538	0.428571	0.733523	0	0.000856856	4805511403.76	4.00172e+09
2097	Shanhe Intelligence	2017	C35	3.61092	-0.0490646	0.0992944	0.548542	0.0184989	23.043	2.77259	0.690726	0.367674	0	1.28279	1.94591	0.357922	0.428571	0.251894	0	0.267151	12287746055.82	3.9462e+09
2097	Shanhe Intelligence	2018	C35	3.09104	-0.0454078	0.131756	0.929648	0.0131196	23.2319	2.83321	0.6121	0.98142	0	1.1476	1.79176	0.513808	0.5	0.674067	0	0.249335	14287399064.97	5.75552e+09
2097	Shanhe Intelligence	2019	C35	3.98898	-0.0642487	0.373655	0.660294	0.0504854	23.3826	2.89037	0.654458	0.458496	0	1.0526	1.79176	0.50031	0.5	0.629825	0	0.249335	15702945442.8	7.42736e+09
2097	Shanhe Intelligence	2020	C35	3.7612	-0.0813895	0.0925056	0.802282	0.0667363	23.4771	2.94444	0.67853	0.290475	1	1.06775	2.19722	0.458314	0.333333	1.37603	0	0.183568	17358380269.93	9.37737e+09
2097	Shanhe Intelligence	2021	C35	3.71357	-0.0732904	0.459535	0.782678	0.0752261	23.5773	2.99573	0.68655	0.262545	1	1.15721	2.19722	0.438205	0.333333	1.95197	0	0.13841	19246474315.14	1.14077e+10
2098	Xunxing Shares	2020	C41	4.15888	-0.0371887	-0.498915	-0.175736	0.0568511	21.4391	3.3322	0.647407	-0.155488	0	1.86711	2.07944	0.640021	0.375	1.35629	0	0	2210377174.58	1.58992e+09
2098	Xunxing Shares	2021	C41	3.55535	-0.0369083	-0.581634	-0.0511355	0.0412261	21.5164	3.3673	0.589501	-0.17155	0	1.50945	2.19722	0.675311	0.333333	1.44696	0	0	2114363257.58	2.26174e+09
2100	Tiankang Biology	2017	C13	3.04452	-0.0228427	-0.655121	-0.174597	-0.0212739	22.2253	2.83321	0.397828	0.066434	1	1.97361	2.19722	0.655792	0.333333	1.03583	0	0	5872850839.57	4.63003e+09
2100	Tiankang Biology	2018	C13	3.66356	-0.0154625	-0.204365	0.245741	-0.0212739	22.4936	2.89037	0.479779	0.041828	1	1.59781	2.19722	0.658706	0.333333	1.01063	0	0	8508742207.44	5.27303e+09
2100	Tiankang Biology	2019	C13	2.07944	-0.00734354	-0.371352	0.418174	-0.0137739	22.8644	2.94444	0.614654	0.138878	1	1.0902	2.19722	0.647856	0.333333	1.01063	0	0	11154464066.4	7.47632e+09
2100	Tiankang Biology	2020	C13	3.3673	0.0535368	-0.385524	0.740708	-0.0137739	23.1351	2.99573	0.536973	0.41784	1	1.75799	2.19722	0.551741	0.333333	0.767235	0	0	15729293585.91	1.19868e+10
2101	Guangdong Hongtu	2017	C36	1.79176	-0.00708567	0.0360969	-0.120512	0.0308711	22.0549	2.83321	0.427817	0.185747	1	1.95039	2.19722	0.538466	0.333333	1.84323	0	5.18903e-05	7895426195.63	5.00262e+09
2101	Guangdong Hongtu	2018	C36	3.73767	0.0438738	0.400992	0.198022	0.0973486	22.7895	2.89037	0.41861	0.867882	1	1.26069	2.3979	0.612034	0.363636	2.55264	0	0.00147159	8488879586.9	6.0601e+09
2101	Guangdong Hongtu	2019	C36	3.2581	-0.00150421	0.589566	0.35802	0.0881011	22.862	2.94444	0.423723	0.211385	1	0.944961	2.3979	0.627948	0.363636	2.05688	0	0.00159853	8079323179.18	5.90632e+09
2101	Guangdong Hongtu	2020	C36	3.17805	-0.00127432	0.588971	0.343346	0.0881011	22.8126	2.99573	0.40851	-0.025377	1	0.903255	2.3979	0.633556	0.363636	1.89537	0	0.00159853	8087779670.21	5.59603e+09
2101	Guangdong Hongtu	2021	C36	2.70805	0.00172634	0.636251	0.411889	0.0751768	22.8136	3.04452	0.393811	-0.052535	1	0.848338	2.3979	0.60027	0.363636	1.9001	0	0.000620681	7626873382.93	6.00333e+09
2104	Hengbao Shares	2017	C39	4.40672	0.141133	0.293454	-0.497102	-0.137345	21.4333	3.04452	0.181932	-0.25667	0	4.26969	1.94591	0.274563	0.428571	0.243183	1	0.203691	2186573315.72	1.36837e+09
2104	Hengbao Shares	2018	C39	2.83321	0.0967833	0.454488	-0.480306	-0.0148963	21.5056	3.09104	0.139858	0.011099	0	2.68792	2.07944	0.274505	0.375	0.244946	1	0.203468	2250514166.49	1.69031e+09
2104	Hengbao Shares	2019	C39	3.52636	0.0987373	0.63452	-0.286148	-0.0174158	21.5344	3.13549	0.118991	0.235266	0	1.82416	2.19722	0.284328	0.333333	0.252422	1	0.203746	2349715249.41	1.53547e+09
2104	Hengbao Shares	2020	C39	3.04452	0.0780533	0.25073	-0.413862	-0.0174158	21.5776	3.17805	0.141483	-0.091604	0	2.1901	2.19722	0.272971	0.333333	0.225193	1	0.20772	2362507462.6	1.05216e+09
2104	Hengbao Shares	2021	C39	2.63906	0.0594453	0.362873	-0.28968	0.00727552	21.583	3.21888	0.157639	-0.31476	0	2.02424	2.07944	0.251948	0.375	0.152037	0	0.207436	2181969430.44	9.59885e+08
2105	Xinlong Health	2017	C37	2.94444	-0.0695264	-0.0313845	-0.389632	0.0871445	21.0548	2.63906	0.618203	0.017142	0	4.43271	2.3979	0.602925	0.363636	0.323906	0	0	1454028744.47	1.74565e+09
2105	Xinlong Health	2018	C37	2.83321	-0.0808637	-0.17139	-0.471173	0.0871445	21.0976	2.70805	0.606626	0.262954	0	2.26155	2.3979	0.530463	0.363636	0.229842	0	0	1656718374.32	1.50342e+09
2105	Xinlong Health	2019	C37	2.83321	-0.0598266	0.176294	-0.663151	0.0871445	21.2281	2.77259	0.656327	-0.138762	0	1.54159	2.3979	0.548347	0.363636	0.262794	0	0	1641675826.34	1.96659e+09
2105	Xinlong Health	2020	C37	1.94591	-0.0533489	0.0576864	-0.757685	0.0871445	21.219	2.83321	0.637188	0.308081	0	1.96154	2.3979	0.528464	0.363636	0.207539	0	0.00011099	1834878332.28	1.86733e+09
2106	Laibao High Tech	2018	C39	3.17805	0.00805597	-0.50918	-0.603632	0.0467817	22.2648	2.89037	0.18813	0.189458	1	1.72227	2.48491	0.334752	0.333333	0.52582	0	0.00350867	4845035176.21	4.41608e+09
2106	Laibao High Tech	2019	C39	3.63759	0.0216009	-0.652825	0.419225	0.0467817	22.3012	2.94444	0.206671	0.106968	1	1.08923	2.48491	0.334227	0.333333	0.524496	0	0.00352284	5326181898.96	4.80217e+09
2106	Laibao High Tech	2020	C39	3.68888	-0.0031496	-0.321863	-0.169035	0.0467817	22.3959	2.99573	0.238237	0.087428	1	1.4971	2.48491	0.346858	0.333333	0.535243	0	0.00308328	6198151530.04	6.75153e+09
2106	Laibao High Tech	2021	C39	3.21888	-0.024294	-0.193693	0.341231	0.0490386	22.5475	3.04452	0.286713	0.405933	1	1.58805	2.48491	0.338731	0.333333	0.528608	0	0.00308328	6532024303.76	7.6823e+09
2107	Wohua Pharmaceutical	2017	C27	1.60944	0.00938511	-0.736214	-0.867381	0.00727552	20.3746	2.63906	0.18847	0.200293	0	8.37874	2.19722	0.594417	0.333333	0.115322	0	0.0425103	855495508.77	7.26646e+08
2107	Wohua Pharmaceutical	2018	C27	1.38629	-0.00120709	-0.736214	-0.691755	0.0412261	20.5672	2.70805	0.233449	0.291022	0	5.39332	2.19722	0.568585	0.333333	0.096586	0	0.0426074	922375081.54	7.74416e+08
2107	Wohua Pharmaceutical	2019	C27	1.09861	-0.0096569	-0.736214	-0.691755	0.0722913	20.6425	2.77259	0.245668	0.06574	0	2.76771	2.19722	0.565847	0.333333	0.096586	0	0.0322838	1008021813.82	8.60291e+08
2107	Wohua Pharmaceutical	2020	C27	1.09861	-0.010839	-0.736214	-1.12611	0.0512261	20.7313	2.83321	0.231019	0.11089	0	3.23536	2.19722	0.578223	0.333333	0.108562	0	0.032071	1370094900.45	1.00608e+09
2108	Cangzhou Pearl	2017	C29	1.09861	-0.0955376	-0.57366	0.191581	-0.0046922	22.0129	3.09104	0.23657	0.27103	0	3.71552	2.19722	0.441973	0.333333	0.379085	0	0	3828758493.54	3.52444e+09
2108	Cangzhou Pearl	2018	C29	2.48491	-0.103226	-0.201445	0.332618	0.00128531	22.0658	3.13549	0.160376	0.274746	0	3.39654	2.19722	0.420689	0.333333	0.36196	0	0	4846529540.86	3.3251e+09
2108	Cangzhou Pearl	2021	C29	1.09861	-0.104325	-0.400415	0.22473	-0.00507015	22.3217	3.2581	0.276258	-0.078023	0	1.81886	2.19722	0.409944	0.333333	0.301415	0	0	5513096491.95	2.88921e+09
2110	San Gang Min Guang	2018	C31	2.30259	0.0310544	-0.271634	0.417021	0.0443126	23.4802	2.83321	0.30094	0.590922	1	1.71217	1.94591	0.745232	0.428571	0.239247	0	0	28217868296.57	3.62482e+10
2110	San Gang Min Guang	2019	C31	1.38629	-0.000779914	0.107531	0.25635	0.0455514	24.0632	2.89037	0.347514	0.613862	1	1.03362	1.94591	0.682211	0.428571	0.157055	0	0	29769001288.5	4.55113e+10
2111	Weihai Guangtai	2017	C35	3.8712	-0.0107096	0.259782	0.613373	0.0334136	22.1482	2.70805	0.331483	0.175495	0	1.89551	2.19722	0.634664	0.333333	0.886707	0	0.151228	4487760606.74	1.80413e+09
2111	Weihai Guangtai	2018	C35	4.02535	-0.0230209	0.115835	0.637898	0.0912262	22.2246	2.77259	0.404806	0.159992	0	1.47227	2.19722	0.610922	0.333333	0.886707	0	0.151228	4577306149.56	2.1872e+09
2111	Weihai Guangtai	2019	C35	3.85015	-0.0337198	0.213239	0.484758	0.0378928	22.2444	2.83321	0.383559	0.21233	0	1.16802	2.19722	0.57267	0.333333	0.81737	0	0.145063	4816224989.54	2.55144e+09
2111	Weihai Guangtai	2020	C35	4.38203	-0.0494632	0.413349	0.48648	0.0565323	22.2953	2.89037	0.384065	0.166533	0	1.55611	2.19722	0.529631	0.333333	0.761184	0	0.145063	5690524472.36	2.96498e+09
2111	Weihai Guangtai	2021	C35	3.3322	-0.0562821	0.673006	0.698046	0.0524718	22.4621	2.94444	0.425	0.162084	0	1.40009	2.19722	0.520892	0.333333	0.712486	0	0.133438	5289833294.75	3.07912e+09
2115	3D communication	2017	C39	3.3322	0.00512126	0.676912	-0.737541	0.0680857	21.6823	2.56495	0.621308	0.143054	0	2.07132	1.94591	0.33924	0.428571	0.690735	0	0.217036	4335708086.64	1.18144e+09
2115	3D communication	2018	C39	3.09104	0.0903096	0.399434	-0.790863	0.0680857	22.1902	2.63906	0.563235	0.194861	0	1.44177	1.94591	0.430637	0.428571	1.5498	0	0.177335	4578247491.89	3.55361e+09
2115	3D communication	2019	C39	3.73767	0.167397	0.559824	-0.378042	0.0841256	22.2446	2.70805	0.4623	1.89558	0	1.43289	1.94591	0.42355	0.428571	1.54993	0	0.279499	4631372732.1	5.55889e+09
2115	3D communication	2020	C39	3.73767	0.145165	0.63465	-0.707058	0.0813496	22.2561	2.77259	0.438349	0.564292	0	1.60555	1.94591	0.38219	0.428571	1.48454	0	0.276506	4652987682.92	8.73805e+09
2117	Donggang Shares	2017	C23	1.09861	0.053961	0.025245	0.105705	-0.0251004	21.5159	2.70805	0.279218	0.187158	0	5.20992	2.07944	0.486624	0.375	1.72465	0	0.000428284	2236810809.24	1.4295e+09
2117	Donggang Shares	2018	C23	1.38629	0.0685697	0.258225	-0.0206406	-0.0251004	21.5283	2.77259	0.321297	-0.041481	0	3.48214	2.07944	0.470091	0.375	2.14582	0	0.000428284	2312716835.99	1.54565e+09
2117	Donggang Shares	2019	C23	1.38629	0.0683599	0.109451	0.368639	-0.0251004	21.5617	2.83321	0.296233	0.081252	0	2.52146	2.07944	0.468187	0.375	2.14582	0	0.000428284	2335153191.93	1.49563e+09
2117	Donggang Shares	2020	C23	1.79176	0.103818	0.00488061	-0.359913	-0.0251004	21.5713	2.89037	0.297385	-0.032359	0	3.20593	2.07944	0.440762	0.375	2.08432	0	0.000428284	2287369802.38	1.18086e+09
2117	Donggang Shares	2021	C23	1.09861	0.105336	0.114187	-0.133653	-0.0251004	21.5507	2.94444	0.306158	-0.210462	0	2.38115	2.07944	0.401264	0.375	2.13733	0	0.000428284	2211848822.17	1.20094e+09
2119	Kangqiang Electronics	2017	C39	2.99573	-0.0433351	-0.350696	-0.350909	0.0273373	21.1859	2.70805	0.524986	0.172101	0	3.16655	1.94591	0.56329	0.428571	1.2709	0	0.0276431	1667301875.47	1.30362e+09
2119	Kangqiang Electronics	2018	C39	1.09861	-0.0503835	0.244478	0.106022	0.0273373	21.2345	2.77259	0.515035	0.089294	0	2.88187	1.94591	0.618966	0.428571	1.39254	0	0.0276431	1680074737.51	1.4829e+09
2124	Tianbang Shares	2017	C13	1.79176	-0.0552373	-0.0173883	0.289525	-0.0421072	21.6356	2.77259	0.427965	0.107023	0	2.22013	1.94591	0.580545	0.428571	0.837768	1	0.303402	4443158630.63	3.06106e+09
2124	Tianbang Shares	2018	C13	1.60944	-0.0438073	-0.345739	0.105153	-0.0421072	22.2146	2.83321	0.314045	0.291335	0	1.37625	1.94591	0.613336	0.428571	1.10343	0	0.255776	6228766400.88	4.51895e+09
2126	Yinlun Shares	2017	C36	3.71357	0.0214238	0.216019	0.540483	0.0641853	22.2907	2.89037	0.466098	0.145714	0	1.77055	2.19722	0.329814	0.333333	1.27825	0	0.0840885	6678107088.2	4.32326e+09
2126	Yinlun Shares	2018	C36	3.93183	0.0173112	0.27876	0.700437	0.0196212	22.6221	2.94444	0.447673	0.386286	0	1.47022	2.19722	0.329381	0.333333	1.33076	0	0.0578001	7858823185.48	5.01924e+09
2126	Yinlun Shares	2019	C36	4.64439	0.0135113	0.181734	0.892365	0.00622612	22.7849	2.99573	0.478686	0.160985	0	1.22677	2.19722	0.360079	0.333333	1.52799	0	0.0573233	8424106635.59	5.52074e+09
2126	Yinlun Shares	2020	C36	4.65396	0.0198184	0.304471	0.445618	0.0342817	22.8544	3.04452	0.515216	0.099916	0	1.2639	2.19722	0.389741	0.333333	1.85459	0	0.0579736	9856245406.68	6.32419e+09
2126	Yinlun Shares	2021	C36	4.00733	0.0226255	0.388581	0.757739	0.0437772	23.0114	3.09104	0.55747	0.145532	0	1.63389	2.19722	0.350837	0.333333	1.83711	0	0.0501916	11988875220.88	7.81642e+09
2130	Wall Nuclear Materials	2019	C39	4.06044	-0.122326	0.289926	0.428728	-0.0174158	22.5838	3.04452	0.563901	0.36646	0	1.15755	1.94591	0.392477	0.428571	0.337106	0	0.277911	6441062394.82	3.97808e+09
2130	Wall Nuclear Materials	2020	C39	4.7362	-0.120949	0.5672	0.479254	-0.0174158	22.586	3.09104	0.517188	0.128526	0	1.40448	1.94591	0.390221	0.428571	1.42604	0	0.0127969	6890783591.18	4.09478e+09
2130	Wall Nuclear Materials	2021	C39	3.95124	-0.121409	0.395036	0.663217	-0.0174158	22.6535	3.13549	0.485162	0.029334	0	1.49072	2.19722	0.367898	0.333333	1.18116	0	0.0127216	7760132146.28	5.40655e+09
2132	Star Technology	2017	C33	2.94444	-0.0110845	-0.160136	0.0692736	0.0112262	22.177	3.09104	0.330903	0.18934	0	1.60562	2.19722	0.5384	0.333333	0.559259	0	0.00426657	6441380087.56	3.04618e+09
2132	Star Technology	2018	C33	1.60944	-0.0220232	0.0195837	0.699162	0.0256011	22.586	3.13549	0.518877	0.475534	0	1.47085	2.19722	0.545617	0.333333	0.543478	0	0.00426729	5488550361.39	3.01433e+09
2132	Star Technology	2019	C33	2.99573	-0.0259687	-0.226719	-0.0787302	0.0336084	22.4259	3.17805	0.486955	-0.010454	0	1.1093	2.19722	0.477995	0.333333	0.884976	0	0.00426632	4799568937.55	3.38615e+09
2132	Star Technology	2020	C33	1.79176	-0.0313931	0.0959113	0.58131	0.00997615	22.2918	3.21888	0.432923	0.123349	0	1.24625	2.19722	0.460926	0.333333	0.791289	0	0.00426632	5183740917.46	2.83276e+09
2132	Star Technology	2021	C33	1.60944	-0.0391254	-0.214206	0.419771	0.0304552	22.3688	3.2581	0.444478	-0.163427	0	1.25103	2.19722	0.405381	0.333333	0.622986	0	0.00313299	7231033437.16	3.39628e+09
2136	Ananda	2017	C26	1.60944	-0.00773011	-0.736214	-0.0202008	0.0112262	20.6915	2.48491	0.464449	0.350539	1	4.28605	2.19722	0.538819	0.333333	0.528738	0	0.00913924	990219905.74	1.14268e+09
2136	Ananda	2018	C26	1.79176	-0.00194484	-0.620366	-0.16816	0.0273373	20.7134	2.56495	0.304874	0.395065	1	3.38229	2.19722	0.485435	0.333333	0.395479	0	0.00444201	914094522.39	1.03572e+09
2136	Ananda	2019	C26	1.79176	-0.00325738	-0.736214	-0.480909	0.0378928	20.6334	2.63906	0.223689	-0.093597	1	2.14011	2.19722	0.497429	0.333333	0.471779	0	0.00626695	904811327.9400001	1.03773e+09
2136	Ananda	2020	C26	1.09861	-0.00690237	-0.236844	-0.149429	0.0381397	20.6232	2.70805	0.200417	0.001939	0	2.00885	1.60944	0.45549	0.4	0.395525	0	0.00626695	1018817012.68	1.12171e+09
2136	Ananda	2021	C26	1.09861	0.0112697	-0.356922	-0.399492	-0.00877386	20.7419	2.77259	0.223839	0.080922	0	2.14458	1.60944	0.420724	0.4	0.289384	0	0.00467454	1377477281.98	2.04697e+09
2138	Shunluo electron	2017	C39	3.7612	-0.0228617	0.447104	-0.190973	0.020115	22.1198	2.48491	0.340463	0.316069	0	3.29519	2.19722	0.443158	0.333333	2.13453	0	0.119811	4768323638.57	1.98756e+09
2138	Shunluo electron	2018	C39	4.17439	-0.0463644	0.510123	0.0665927	0.020115	22.2853	2.56495	0.150496	0.144736	0	2.56507	2.19722	0.413462	0.333333	1.22296	0	0.161048	5237358697.08	2.36204e+09
2138	Shunluo electron	2019	C39	4.33073	-0.0480935	0.40644	0.154328	0.020115	22.3791	2.63906	0.167967	0.188415	0	2.13104	2.19722	0.389618	0.333333	0.976287	0	0.176107	6304407402.99	2.69323e+09
2138	Shunluo electron	2020	C39	4.36945	-0.0305421	0.332251	0.474023	0.020115	22.5645	2.70805	0.284763	0.140211	0	2.94026	2.19722	0.357621	0.333333	1.17501	0	0.157858	7521710400.51	3.47661e+09
2138	Shunluo electron	2021	C39	3.58352	-0.0330034	0.122248	0.165404	0.00216365	22.7411	2.77259	0.342088	0.290871	0	2.73119	2.19722	0.386254	0.555556	1.36703	0	0.157902	9741159974.52	4.57732e+09
2139	Tuoban Shares	2017	C38	4.31749	-0.0137439	0.576833	0.0676121	0.0367883	21.7222	3.04452	0.32204	0.263597	0	1.96682	2.19722	0.383868	0.333333	0.632001	1	0.258309	3209032517.01	2.68257e+09
2139	Tuoban Shares	2018	C38	4.68213	-0.0125304	1.02439	0.113787	0.0367883	21.8892	3.09104	0.353559	0.468209	0	2.39392	2.19722	0.374264	0.333333	0.39711	1	0.288048	3921729841.61	3.4067e+09
2139	Tuoban Shares	2019	C38	5.0689	0.0103893	0.803214	0.488739	0.0565323	22.0898	3.13549	0.429064	0.269939	0	1.34448	2.19722	0.37422	0.333333	0.423533	1	0.288258	5089457576.69	4.09886e+09
2139	Tuoban Shares	2020	C38	5.7589	0.0361179	1.13837	0.587905	0.0490386	22.3504	3.17805	0.488556	0.203176	0	1.47135	2.19722	0.349111	0.333333	0.459536	1	0.258283	6774684691.87	5.56018e+09
2139	Tuoban Shares	2021	C38	5.31812	0.0440811	1.2013	0.623398	0.0367883	22.6365	3.21888	0.481212	0.356521	0	1.69346	2.19722	0.307859	0.333333	0.404014	1	0.228003	9606992402.389999	7.76703e+09
2144	Hongda High Tech	2017	C17	1.94591	0.114778	-0.4955	-0.0404186	0.0412261	21.4434	2.99573	0.173494	0.081731	0	1.84347	2.19722	0.370376	0.333333	0.549786	1	0.273147	2025464027.59	634755297
2144	Hongda High Tech	2018	C17	2.19722	0.121792	-0.57765	-0.432962	0.0604569	21.4291	3.04452	0.16658	0.114207	0	1.30194	2.19722	0.379036	0.333333	0.549673	1	0.273147	1943390589.52	6.38465e+08
2144	Hongda High Tech	2019	C17	2.19722	0.151049	-0.495349	0.0727398	-0.0287738	21.3877	3.09104	0.141832	0.005844	0	1.02624	2.19722	0.392399	0.333333	0.53204	1	0.279538	1943166707.09	5.4332e+08
2149	Western Materials	2017	C32	1.38629	-0.006804	0.132441	0.033796	0.0134484	21.9256	2.83321	0.419957	0.234249	1	1.99578	2.48491	0.565588	0.333333	0.688946	0	0	3568704947.14	1.55909e+09
2149	Western Materials	2018	C32	1.38629	-0.00656397	-0.092495	0.143549	0.00551188	21.9955	2.89037	0.427696	0.28496	1	1.57323	2.48491	0.499889	0.333333	0.590209	0	0.000117532	3872349599.2	1720159583
2149	Western Materials	2019	C32	2.56495	0.0213223	0.184483	0.387906	0.0112262	22.0771	2.94444	0.453694	0.10331	1	1.03704	2.48491	0.499384	0.333333	0.619837	0	0.000329091	4425801965.49	2.0061e+09
2149	Western Materials	2020	C32	2.63906	0.00427843	0.569638	0.386129	0.00997615	22.2107	2.99573	0.518602	0.166231	1	1.26061	2.48491	0.463164	0.333333	0.551174	0	0.000329091	5589338784.49	2.02934e+09
2149	Western Materials	2021	C32	2.70805	-0.00846145	0.594844	0.264508	0.020115	22.4441	3.04452	0.473455	0.011585	1	1.86554	2.48491	0.470822	0.333333	0.55261	0	0.000286759	5764755587.73	2.39457e+09
2150	Tongrun Equipment	2017	C33	1.09861	-0.0564148	-0.309511	-0.701101	0.0463282	21.0394	2.70805	0.215407	0.104986	0	3.30267	1.94591	0.672993	0.428571	0.584874	1	0	1444459113.07	1.21727e+09
2150	Tongrun Equipment	2018	C33	1.38629	-0.0692926	0.0824212	-0.0691575	0.00997615	21.091	2.77259	0.196405	0.174863	0	1.89944	1.94591	0.653256	0.428571	0.583739	1	0	1572556218.97	1.34572e+09
2151	Beidou Xingtong	2019	C39	1.38629	0.00384261	0.559753	0.0541106	-0.0199081	22.6027	2.94444	0.350986	0.38415	0	1.53447	1.94591	0.539564	0.428571	0.758769	1	0.330516	6142688000.58	2.987e+09
2152	GRG Banking	2017	C34	4.35671	-0.0974885	0.849773	-0.109841	0.0998681	23.2004	2.89037	0.255045	0.113445	1	1.85364	2.07944	0.684599	0.375	0.196638	1	0.0211441	12691220013.16	4.38358e+09
2152	GRG Banking	2018	C34	4.56435	-0.103421	0.924246	-0.0895679	0.111226	23.2642	2.94444	0.252693	-0.009059	1	1.54929	2.19722	0.643263	0.333333	0.161504	0	0.00880042	13440218513.35	5.45898e+09
2152	GRG Banking	2019	C34	4.21951	-0.107457	1.09362	-0.220369	0.0769404	23.3215	2.99573	0.292452	0.245326	1	1.2495	2.19722	0.634462	0.333333	0.151391	0	0.00735254	14187209411.66	6.49627e+09
2152	GRG Banking	2020	C34	3.78419	-0.10213	1.03718	0.0976126	0.0939605	23.3756	3.04452	0.301373	0.190014	1	1.9271	2.19722	0.6207	0.333333	0.123706	0	0.00741325	15709682673.92	6.41077e+09
2152	GRG Banking	2021	C34	3.98898	-0.0889397	1.01333	0.0889987	0.104081	23.4775	3.09104	0.303278	-0.013161	1	1.93506	2.19722	0.60497	0.333333	0.0966094	0	0.00068725	17033372329.33	6.78184e+09
2154	The bird of joy	2017	C18	1.60944	-0.0450368	-0.310298	-0.555847	-0.0174158	22.1492	2.77259	0.423662	-0.104075	0	1.86497	1.94591	0.275874	0.428571	1.3956	0	0.112751	4256100375.09	2.60115e+09
2154	The bird of joy	2018	C18	2.89037	-0.0341819	-0.419069	-1.12611	-0.0421072	22.1716	2.83321	0.406285	0.29525	0	1.3734	1.94591	0.274169	0.428571	1.33825	1	0.14619	4195950341.36	3.10955e+09
2154	The bird of joy	2019	C18	2.30259	-0.0421011	-0.00567317	-0.383374	-0.0251004	22.1574	2.89037	0.334682	0.195451	0	1.2137	1.79176	0.327802	0.5	1.58022	1	0.144643	4417368163.39	3.27255e+09
2154	The bird of joy	2020	C18	2.3979	-0.0406822	-0.290202	-0.880877	-0.0310879	22.2088	2.94444	0.345359	0.05242	0	1.21132	1.94591	0.348662	0.428571	1.06205	1	0.117881	4858669173.76	3.78767e+09
2156	Tongfu Microelectronics	2017	C39	3.3673	-0.0699225	-0.525763	-0.0465935	-0.106698	23.1395	3.13549	0.451782	0.97754	0	1.43967	2.3979	0.616159	0.363636	0.883889	0	0.000274535	12146404900.52	6.51926e+09
2156	Tongfu Microelectronics	2018	C39	3.68888	-0.0767977	-0.514911	-0.661423	-0.106698	23.2203	3.17805	0.484765	0.419805	0	1.54325	2.3979	0.564941	0.363636	0.750142	0	0.000231447	13968377342.51	7.22286e+09
2156	Tongfu Microelectronics	2019	C39	3.2581	-0.0837832	-0.241733	-0.208094	-0.0853171	23.3601	3.21888	0.534477	0.107928	0	1.10399	2.07944	0.632333	0.375	1.1505	0	0.000231447	16157098082.94	8.26657e+09
2156	Tongfu Microelectronics	2020	C39	3.89182	-0.0829088	-0.18042	-0.217992	-0.0651752	23.5056	3.2581	0.597569	0.144501	0	1.77205	2.07944	0.617593	0.375	1.08386	0	0.000231447	21230751086.99	1.07687e+10
2156	Tongfu Microelectronics	2021	C39	2.63906	-0.097439	-0.359382	-0.24584	-0.059885	23.7787	3.29584	0.528281	0.30268	0	1.96192	2.07944	0.510846	0.375	1.08869	0	0.000200913	27101066163.89	1.58122e+10
2158	Han Zhong Precision Machine	2017	C34	2.48491	0.0683847	-0.296017	0.178382	0.107553	21.6128	2.94444	0.192324	0.095261	0	2.43468	2.07944	0.724361	0.375	1.07626	0	0.001948	3111441037.6	1.60449e+09
2158	Han Zhong Precision Machine	2018	C34	2.07944	0.0447009	-0.368854	-0.268338	0.0846146	21.8584	2.99573	0.426182	0.647708	0	2.39672	2.19722	0.635556	0.333333	0.907414	0	0.00253214	3252751058.8	1.73163e+09
2158	Han Zhong Precision Machine	2019	C34	2.19722	0.0273634	-0.459225	0.116209	0.0973486	21.9028	3.04452	0.426741	0.079241	0	1.59903	2.19722	0.638947	0.333333	0.917633	0	0.00545744	3498651976.84	1.80697e+09
2158	Han Zhong Precision Machine	2020	C34	2.48491	0.0197541	-0.318423	0.269491	0.0973486	21.9756	3.09104	0.412823	0.043509	0	1.76925	2.19722	0.641229	0.333333	0.92901	0	0.00577744	3963774476.66	2.27221e+09
2158	Han Zhong Precision Machine	2021	C34	1.79176	0.0104895	0.0743798	-0.0540348	0.0512261	22.1005	3.13549	0.417999	0.257468	0	2.44166	2.19722	0.671227	0.333333	0.996075	0	0.00452976	4692184970.54	2.98116e+09
2161	invengo	2017	C39	2.94444	0.174789	-0.172749	-0.182283	-0.0641457	21.4809	2.63906	0.232685	-0.041027	0	4.04873	1.94591	0.352075	0.428571	0.36002	0	0.0742067	2279374165.09	5.30751e+08
2161	invengo	2018	C39	3.17805	0.227235	-0.00378263	-0.154225	-0.0641457	21.5472	2.70805	0.286771	0.091024	0	3.04127	1.94591	0.336746	0.428571	0.327819	0	0.0742067	2159202820.05	4.37892e+08
2161	invengo	2019	C39	2.3979	0.230059	0.266179	0.175611	-0.146274	21.493	2.77259	0.346496	-0.174959	0	2.12883	1.79176	0.325055	0.5	0.390839	0	0.0488865	2634026583.76	6.2885e+08
2161	invengo	2020	C39	2.48491	0.192793	-0.0594693	-0.0737832	0.00233728	21.6918	2.83321	0.241283	0.436085	0	2.79776	1.94591	0.318223	0.428571	0.353346	1	0.0488865	2788680155.04	4.74019e+08
2161	invengo	2021	C39	1.79176	0.172114	0.27263	-0.114254	0.00997615	21.7488	2.89037	0.45915	-0.246213	0	1.91259	1.79176	0.319693	0.5	0.453483	1	0.0473995	2749771348.75	4.92247e+08
2165	Red Polaroid	2019	C26	2.63906	-0.0183323	0.342823	-0.468693	0.0645595	22.0141	3.21888	0.585294	0.136282	0	1.13715	2.19722	0.461151	0.333333	0.406213	0	0.0187263	3818099295.13	2.3828e+09
2166	Rhine Biology	2017	C27	2.48491	-0.0076914	-0.431564	-1.12611	-0.014559	21.6117	2.83321	0.652109	0.110749	0	2.49797	1.94591	0.433512	0.428571	1.10525	1	0.254303	2896950513.93	8.01263e+08
2166	Rhine Biology	2018	C27	2.19722	-0.0534867	-0.220394	-0.198827	-0.014559	21.7869	2.89037	0.637198	0.402161	0	1.98621	1.94591	0.473441	0.428571	1.1543	1	0.254303	2122029854.59	6.19556e+08
2166	Rhine Biology	2019	C27	2.63906	-0.0564836	-0.325074	-0.0299579	-0.014559	21.4756	2.94444	0.475119	-0.226775	0	1.59916	1.94591	0.484119	0.428571	1.1543	1	0.254304	2599695710.03	7.41403e+08
2166	Rhine Biology	2020	C27	1.94591	-0.0832113	-0.139978	-0.121883	-0.014559	21.6787	2.99573	0.323927	0.196667	0	1.85151	1.94591	0.508137	0.428571	1.04614	1	0.26643	3162557184.02	7.83671e+08
2166	Rhine Biology	2021	C27	1.79176	-0.0708499	0.000626087	-0.852674	-0.014559	21.8746	3.04452	0.427954	0.057012	0	1.74639	1.94591	0.469104	0.428571	0.948836	1	0.248194	3259000827.99	1.05324e+09
2168	Shenzhen Huicheng	2017	C38	3.52636	-0.0290566	-0.356258	0.456016	0.0112262	21.4373	2.89037	0.336846	0.378507	0	6.28526	2.19722	0.239326	0.333333	0.875492	1	0.0313656	3233862231.94	3.73173e+08
2168	Huicheng Technology	2018	C38	2.48491	0.201147	-0.0513719	-0.0776205	0.00551188	21.8969	2.94444	0.569138	0.292962	0	3.85704	2.19722	0.25406	0.333333	0.876589	1	0.0324888	3687788841.57	1.89816e+09
2168	Huicheng Technology	2019	C38	1.94591	0.250598	-0.166083	-0.0287778	0.00551188	22.0283	2.99573	0.451203	1.89558	0	2.58631	2.19722	0.373186	0.333333	1.50403	1	0.0227971	2335802682.93	1.09232e+09
2169	Zhiguang Electric	2017	C38	2.3979	0.127805	0.22296	-0.248184	0.00196993	22.036	2.48491	0.212443	0.069824	0	2.03924	2.19722	0.371261	0.333333	0.472016	0	0.0557995	4207802442.44	1.83132e+09
2169	Zhiguang Electric	2018	C38	1.38629	0.158263	0.06654	-0.13509	0.00196993	22.1602	2.56495	0.282222	0.309779	0	1.2219	2.19722	0.369748	0.333333	0.471681	0	0.0551615	5255521340.41	2.70289e+09
2169	Zhiguang Electric	2019	C38	1.09861	0.122256	0.439311	0.330101	-0.0287738	22.3825	2.63906	0.41832	0.475929	0	0.956977	2.19722	0.347789	0.333333	0.42814	0	0.0411438	5776906979.36	2.55362e+09
2170	Batian Co., Ltd	2017	C26	4.74493	0.0232673	0.292904	0.6295	0.00727552	22.1525	2.77259	0.50597	-0.07799	0	2.10977	2.19722	0.522793	0.333333	0.666152	1	0.270975	4603817699.62	2.07937e+09
2170	Batian Co., Ltd	2018	C26	3.61092	0.0226827	0.0843839	0.405787	-0.0667986	22.2502	2.83321	0.583593	0.039295	0	1.62832	2.07944	0.548339	0.375	0.633174	1	0.290017	3532884490	2.29084e+09
2170	Batian Co., Ltd	2019	C26	4.04305	0.0243566	0.401385	0.124134	-0.0667986	21.9854	2.89037	0.458393	0.101698	0	1.13881	2.19722	0.497288	0.333333	0.548127	1	0.291127	3761728787.28	2.2785e+09
2170	Batian Co., Ltd	2020	C26	3.29584	0.016126	-0.0769239	0.443537	-0.0476168	22.0481	2.94444	0.487673	-0.005384	0	1.20583	2.19722	0.440642	0.333333	0.455978	1	0.291127	3496450642.48	2.12652e+09
2170	Batian Co., Ltd	2021	C26	3.49651	0.00107395	0.191221	0.445738	-0.000440538	21.975	2.99573	0.428436	-0.066703	0	1.46327	2.19722	0.429278	0.333333	0.437277	1	0.291127	3382540298.05	2.48527e+09
2171	Chujiang New Materials	2017	C32	2.48491	0.00212533	0.327502	0.838176	-0.148774	22.1899	2.70805	0.266338	-0.011578	0	1.68836	1.94591	0.627349	0.428571	0.186646	1	0	4734431991.12	1.1044e+10
2171	Chujiang New Materials	2018	C32	3.13549	-0.00323402	0.135827	0.663828	-0.137345	22.2781	2.77259	0.274681	0.394717	0	1.71771	1.94591	0.577812	0.428571	0.242767	1	0	6627615496.56	1.31071e+10
2171	Chujiang New Materials	2019	C32	3.09104	0.0224512	0.476441	0.808839	-0.137345	22.6145	2.83321	0.320554	0.186805	0	1.06486	1.94591	0.565503	0.428571	0.231952	1	0	8461460982.42	1.7048e+10
2171	Chujiang New Materials	2020	C32	3.29584	0.0557026	0.368224	0.887441	-0.0525239	22.8588	2.89037	0.338453	0.300666	0	1.4006	2.19722	0.565732	0.333333	0.512803	1	0.0870009	11245466892.13	2.29741e+10
2171	Chujiang New Materials	2021	C32	1.79176	0.0686606	0.57509	0.93332	-0.0525239	23.1432	2.94444	0.475561	0.347614	0	1.44443	2.19722	0.523594	0.333333	0.457131	1	0.0699021	13262477708.03	3.73496e+10
2179	AVIC Optoelectronics	2017	C39	5.74939	-0.00655621	0.0684466	-0.269693	0.103726	22.8645	2.70805	0.458	0.23906	1	3.02533	2.19722	0.629026	0.333333	0.380273	1	0.00135818	10030183398.26	6.36181e+09
2179	AVIC Optoelectronics	2018	C39	5.81413	0.00558407	0.0893934	-0.334858	0.0378928	23.0289	2.77259	0.458813	0.086597	1	3.53675	2.19722	0.620424	0.333333	0.356824	0	0.00256116	13285987801.2	7.81602e+09
2179	AVIC Optoelectronics	2019	C39	5.77765	0.0313879	0.255648	-0.213305	0.0378928	23.31	2.83321	0.505437	0.228583	1	2.4943	2.07944	0.645582	0.375	0.384233	0	0.00252967	15131869544.56	9.15883e+09
2179	AVIC Optoelectronics	2020	C39	5.70711	0.0676875	0.478316	-0.0859883	0.0412261	23.4401	2.89037	0.422842	0.171802	1	3.16936	1.94591	0.640264	0.428571	0.488995	0	0.00241566	19218418865.77	1.03052e+10
2179	AVIC Optoelectronics	2021	C39	5.36129	0.0676094	0.128857	-0.110461	0.0612261	23.6791	2.94444	0.453928	0.125168	1	4.80987	2.19722	0.584759	0.333333	0.420685	0	0.002965	26987332212.85	1.28669e+10
2180	Nasda	2017	C39	4.02535	-0.0150003	-0.0542564	-0.321829	-0.0641457	24.6875	2.56495	0.89653	1.83329	0	1.08683	2.19722	0.864464	0.333333	0.212578	0	0.0789095	35527510125.71	2.13239e+10
2180	Nasda	2018	C39	3.73767	-0.061149	0.0176383	0.115881	-0.0837739	24.2936	2.63906	0.79867	2.67308	0	1.39735	2.19722	0.832408	0.333333	0.209563	0	0.0750839	36113499499.87	2.19265e+10
2180	Nasda	2019	C39	3.68888	-0.0404182	-0.18194	0.2951	-0.0837739	24.3099	2.70805	0.762841	0.028256	0	1.41086	2.19722	0.793791	0.333333	0.293784	0	0.0750962	37819050441.07	2.32958e+10
2180	Nasda	2020	C39	3.80666	-0.0488711	-0.0589868	-0.114486	-0.0837739	24.3561	2.77259	0.746428	0.062453	0	1.63336	2.19722	0.680433	0.333333	0.255625	0	0.0708178	38226416262.03	1.95852e+10
2180	Nasda	2021	C39	3.29584	-0.040498	-0.143729	0.0764562	-0.0837739	24.3668	2.83321	0.681549	-0.159284	0	1.40569	2.07944	0.616824	0.375	0.400636	0	0.0700804	43585062644.27	2.27917e+10
2182	Yunhai Metal	2017	C32	2.19722	-0.0123542	0.315961	0.0892442	-0.0972036	21.9721	3.17805	0.589437	0.300522	0	1.8955	2.19722	0.458485	0.333333	0.314996	1	0.331	3721675786.96	4.92686e+09
2182	Yunhai Metal	2018	C32	2.30259	-0.0163397	0.19732	0.358314	-0.0421072	22.0374	3.21888	0.582907	0.217082	0	1.84335	2.19722	0.419761	0.333333	0.243414	1	0.32405	4527214966.48	5.10105e+09
2182	Yunhai Metal	2021	C32	2.19722	-0.0238405	0.686219	0.251925	-0.0421072	22.4795	3.3322	0.503844	0.067025	0	1.80035	2.19722	0.467016	0.333333	1.27573	1	0.18405	7410199559.29	8.11656e+09
2184	Haide Control	2017	C38	1.79176	0.140772	0.545542	-0.273094	0.024954	21.4917	2.83321	0.41985	0.00363	0	1.9694	2.19722	0.585105	0.333333	1.4334	0	0.466701	2157584844.11	2.05077e+09
2184	Haide Control	2018	C38	2.07944	0.0960645	0.389944	-0.251975	0.024954	21.4923	2.89037	0.410656	0.173005	0	1.4342	2.19722	0.57846	0.333333	1.42296	0	0.46443	2122830249.54	1.69051e+09
2184	Haide Control	2019	C38	2.63906	0.0558037	0.0849265	-0.207403	0.024954	21.476	2.94444	0.492891	-0.175671	0	1.31172	2.19722	0.570042	0.333333	1.36878	0	0.45171	2021888391.32	2.05841e+09
2184	Haide Control	2020	C38	2.77259	0.0610801	0.0857908	0.252176	-0.0837739	21.4273	2.99573	0.444151	0.217626	0	1.46127	2.07944	0.552899	0.375	1.36705	0	0.452258	2347320587.57	2.26553e+09
2184	Haide Control	2021	C38	2.56495	0.0755993	0.0610264	-0.391496	0.0112262	21.5765	3.04452	0.46224	0.100622	0	1.57832	2.07944	0.536289	0.375	1.31732	0	0.45306	2575982777.55	2.49095e+09
2185	Huatian Technology	2017	C39	2.19722	-0.0432545	-0.473899	-0.151956	-0.0421072	22.7615	2.63906	0.282894	0.413269	0	1.95921	2.19722	0.434182	0.333333	0.29563	0	0.000421707	9366444197.41	7.00989e+09
2185	Huatian Technology	2018	C39	2.89037	-0.0675823	-0.575342	-0.416893	-0.0421072	22.9604	2.70805	0.359892	0.280338	0	2.29801	2.19722	0.328446	0.333333	0.150882	0	0.000421707	12442682421.66	7.12171e+09
2185	Huatian Technology	2019	C39	1.79176	-0.0571544	-0.399409	-0.268787	0.00128531	23.2444	2.77259	0.487656	0.015952	0	1.18297	2.19722	0.335667	0.333333	0.167502	0	0.000421707	16044968730.79	8.10349e+09
2185	Huatian Technology	2020	C39	1.38629	-0.0788444	-0.62411	-0.277268	0.0273373	23.4987	2.83321	0.3818	0.137858	0	1.65724	2.19722	0.334382	0.333333	0.155514	0	0.000396499	19309122269.13	8382084225
2185	Huatian Technology	2021	C39	1.38629	-0.0696362	-0.350036	0.0518222	0.0273373	23.6838	2.89037	0.397914	0.034379	0	2.33022	2.19722	0.347804	0.333333	0.249065	0	0.000394346	29974351599.53	1.20968e+10
2191	Jinjia Shares	2017	C23	2.56495	-0.0104462	0.191634	0.697278	0.0467817	22.6225	3.04452	0.279758	0.020921	0	2.31622	2.19722	0.442997	0.333333	0.23689	0	0.00529078	8123780067.72	2.94529e+09
2191	Jinjia Shares	2018	C23	2.30259	-0.00765271	0.204379	0.62363	0.0178698	22.8181	3.09104	0.176405	0.06062	0	1.76568	2.19722	0.504481	0.333333	0.504846	0	0.0223953	8203580899.26	3.374e+09
2191	Jinjia Shares	2019	C23	3.13549	-0.0218852	0.281522	0.825063	-0.014559	22.8278	3.13549	0.17452	0.145558	0	1.52064	2.19722	0.501355	0.333333	0.505454	0	0.0194175	8672684776.370001	3.9887e+09
2191	Jinjia Shares	2020	C23	2.3979	-0.0229989	0.230576	0.9479	0.0134484	22.8834	3.17805	0.166151	0.182185	0	1.94962	2.19722	0.514092	0.333333	0.50131	0	0.0198147	9006772928.24	4.19143e+09
2191	Jinjia Shares	2021	C23	1.79176	-0.0240565	0.261449	0.841039	0.02592	22.9212	3.21888	0.151446	0.050826	0	1.64312	2.07944	0.490963	0.375	0.469886	0	0.0144439	10328082019.93	5.06708e+09
2196	Square motor	2017	C35	2.30259	-0.043492	-0.0976284	-0.647385	0.0112262	21.7894	2.77259	0.190106	0.320885	0	1.72723	2.19722	0.482391	0.333333	1.38134	0	0.230224	3292284612.78	1.31808e+09
2196	Square motor	2018	C35	3.13549	-0.0433823	0.163968	-0.0968446	0.0112262	21.9148	2.83321	0.248243	0.256114	0	1.33707	2.19722	0.418266	0.333333	1.29967	0	0.215861	2869230940.23	1.36362e+09
2196	Square motor	2019	C35	4.20469	-0.0615114	-0.38964	0.236027	0.0967817	21.7773	2.89037	0.313447	0.034547	0	1.06836	2.19722	0.406454	0.333333	1.15599	0	0.210036	2870776331.75	1.11465e+09
2196	Square motor	2020	C35	2.77259	-0.0639645	0.266255	0.498773	0.0959599	21.7778	2.94444	0.263874	-0.182578	0	1.10624	2.07944	0.426358	0.375	1.91618	0	0.121557	2585207986.07	1.14257e+09
2196	Square motor	2021	C35	2.30259	-0.0601504	0.218906	-0.3726	0.0813496	21.6731	2.99573	0.38705	0.025047	0	1.65764	2.07944	0.359011	0.375	1.85485	0	0.000930563	3200013234.4	1.89077e+09
2197	Zhengtong Electronics	2017	C34	3.17805	0.00264305	-0.247313	0.143009	0.0169879	22.2812	3.17805	0.416065	0.592905	0	1.78007	1.94591	0.427703	0.428571	0.780134	1	0.207506	5321185715.15	1.68259e+09
2197	Zhengtong Electronics	2018	C34	3.3322	0.0407399	0.147247	-0.0275813	-0.0447114	22.395	3.21888	0.472115	-0.063095	0	1.56827	1.94591	0.467804	0.428571	0.906036	1	0.207423	5225348679.75	1.3324e+09
2197	Zhengtong Electronics	2019	C34	3.71357	0.0366822	-0.38031	0.657998	-0.0353045	22.3768	3.2581	0.535923	-0.208128	0	1.19068	1.94591	0.450189	0.428571	0.959827	1	0.207423	5989337242.29	1.33961e+09
2197	Zhengtong Electronics	2020	C34	3.13549	0.123703	0.124524	0.22663	-0.0287738	22.5132	3.29584	0.598295	0.005415	0	1.24187	1.94591	0.363968	0.428571	0.715441	1	0.207283	6490824824.6	1.32874e+09
2201	Jiuding New Material	2018	C30	2.56495	0.118074	-0.25956	0.359318	-0.0667986	21.7316	3.17805	0.678898	0.25257	0	1.95072	2.19722	0.569942	0.333333	0.163228	1	0.0522645	2319814106.79	1.07104e+09
2201	Jiuding New Material	2019	C30	2.89037	0.109167	-0.736214	-0.0312754	-0.00877386	21.5648	3.21888	0.612589	0.077273	0	1.51848	2.19722	0.56365	0.333333	0.797117	0	0.00333726	2299804367.12	9.84322e+08
2201	Jiuding New Material	2020	C30	2.63906	0.101652	-0.332929	0.742601	-0.00877386	21.5561	3.2581	0.588638	-0.080969	0	3.6352	2.19722	0.514499	0.333333	1.53455	0	0.00333726	2500133284.01	1.67072e+09
2201	Zhengwei New Materials	2021	C30	2.07944	0.061687	-0.520616	0.407047	0.0112262	21.6396	3.29584	0.609526	0.697327	0	2.22482	2.19722	0.518578	0.333333	1.4974	0	6.01563e-07	2490960710.27	1.49768e+09
2202	Goldwind Technology	2017	C34	5.20949	0.139124	0.846501	0.721214	0.0290039	24.889	2.77259	0.678776	-0.121957	0	1.31954	2.07944	0.599048	0.375	1.98758	0	0.0194971	72787839384.3	2.51295e+10
2202	Goldwind Technology	2018	C34	5.0689	0.19498	0.73839	0.760315	0.03916	25.0108	2.83321	0.677487	-0.047976	0	1.47199	2.19722	0.612102	0.333333	1.98732	0	0.0195194	81364052881.92	2.87306e+10
2202	Goldwind Technology	2019	C34	5.50126	0.203207	0.694937	0.691271	0.0752498	25.1222	2.89037	0.674609	0.143304	0	1.0893	2.19722	0.638414	0.333333	2.174	0	0.0191355	103057083873.02	3.82446e+10
2202	Goldwind Technology	2020	C34	4.7362	0.163041	0.726109	0.809169	0.107835	25.3585	2.94444	0.687316	0.331143	0	1.1421	2.19722	0.644152	0.333333	2.16998	0	0.0183259	109138181082.67	5.62651e+10
2202	Goldwind Technology	2021	C34	3.3673	0.173496	0.750729	0.888505	0.106041	25.4159	2.99573	0.67955	0.471193	0	1.1857	2.19722	0.66924	0.333333	2.3193	0	0.0182884	119360192143.13	5.05707e+10
2203	Hailiang Shares	2019	C32	4.18965	-0.048572	0.693417	0.349882	-0.0212739	23.6791	2.89037	0.563383	0.36156	0	1.303	2.19722	0.764048	0.333333	0.533129	1	0.0360697	24522263320.16	4.11527e+10
2203	Hailiang Shares	2020	C32	4.48864	-0.073259	0.718104	0.191092	0.0734484	23.9228	2.94444	0.601858	0.013698	0	1.39073	2.19722	0.726871	0.333333	0.437582	1	0.0292297	26119603605.23	4.64097e+10
2203	Hailiang Shares	2021	C32	2.07944	-0.0611596	0.722432	0.287209	0.0734484	23.986	2.99573	0.60894	0.127743	0	1.1526	2.19722	0.694462	0.333333	0.544218	1	0.0292296	32098726019.12	6.33099e+10
2204	Dalian Heavy Industry	2017	C35	4.18965	-0.076263	-0.0171914	0.690761	-0.0759614	23.5203	3.17805	0.600624	-0.099972	1	1.12365	2.19722	0.698323	0.444444	0.222782	0	0	15263595915.8	6.43425e+09
2204	Dalian Heavy Industry	2018	C35	4.07754	-0.0599397	-0.0422198	0.854956	-0.0509961	23.4487	3.21888	0.569883	0.000265	1	1.11525	1.94591	0.718624	0.428571	0.219023	0	0	15496830115	6.57149e+09
2204	Dalian Heavy Industry	2019	C35	3.93183	-0.0477582	0.0886295	0.737917	-0.046052	23.4639	3.2581	0.577517	0.02133	1	0.946422	2.07944	0.746	0.5	0.259467	0	0	16775730564.57	7.2104e+09
2204	Dalian Heavy Industry	2020	C35	4.26268	-0.0634752	0.233954	0.593401	-0.046052	23.5432	3.29584	0.6062	0.097224	1	0.975764	2.07944	0.724982	0.5	0.227697	0	0	16939686009.52	8.16191e+09
2204	Dalian Heavy Industry	2021	C35	3.3673	-0.0653708	0.378608	0.476868	-0.0143294	23.5529	3.3322	0.614435	0.131964	1	1.07277	1.94591	0.675774	0.571429	0.188985	0	0	19743339580.08	9.10879e+09
2205	Guotong Shares	2017	C30	1.09861	0.0558324	-0.501069	-0.0625465	-0.059885	21.4864	2.77259	0.550707	0.528645	1	2.20114	1.94591	0.456332	0.428571	0.387456	0	0	2527678988.66	7.89109e+08
2205	Guotong Shares	2018	C30	2.48491	0.0383467	-0.170353	0.163187	-0.0353045	21.6506	2.83321	0.55395	0.313574	1	1.36776	1.94591	0.430218	0.428571	0.317047	0	0	3276009407.6	7.89157e+08
2205	Guotong Shares	2019	C30	1.38629	0.031878	-0.187861	0.307905	-0.010549	21.9099	2.89037	0.672298	6.1e-05	1	1.08712	1.94591	0.418769	0.428571	0.279044	0	0	3557327934.43	8.39539e+08
2205	Guotong Shares	2020	C30	2.83321	0.0384805	-0.269804	0.312584	0.0367883	21.9923	2.94444	0.714503	0.063842	1	1.18305	2.07944	0.430953	0.375	0.336506	0	0	3804568023.15	8.71514e+08
2209	Tech-Long	2018	C35	4.29046	0.038464	0.321326	0.0373944	0.0412261	21.2285	2.99573	0.617293	0.227329	0	1.78419	1.94591	0.541831	0.428571	1.41341	0	0.0212788	1457710446.77	9.8551e+08
2209	Tech-Long	2019	C35	4.75359	-0.066688	0.0599121	0.373681	0.0412261	21.1001	3.04452	0.558556	0.024835	0	1.36959	1.94591	0.523644	0.428571	0.801801	0	0.278078	1440113870.3	7.12141e+08
2209	Tech-Long	2020	C35	4.38203	-0.0834035	0.260061	0.0269617	0.0412261	21.088	3.09104	0.579473	-0.277388	0	1.41184	1.94591	0.525179	0.428571	0.801801	0	0.278078	1510690918.49	929609998
2209	Tech-Long	2021	C35	3.3322	-0.077308	0.422013	-0.457754	0.0412261	21.1358	3.13549	0.58331	0.305373	0	1.35963	1.94591	0.511047	0.428571	0.718256	0	0.278078	1734919609.05	1.06282e+09
2213	Terjia	2019	C36	2.30259	0.0309081	-0.399385	-0.670213	-0.0310879	19.982	2.94444	0.138574	0.048038	0	4.61999	2.19722	0.463781	0.444444	1.58084	0	0	462557241.28	1.88068e+08
2215	Novozin	2018	C26	3.85015	-0.094019	-0.0999646	-0.752255	0.0463282	22.2367	2.56495	0.505574	0.437433	0	1.75558	1.94591	0.580365	0.428571	0.94864	1	0.270791	5522594812.6	4.00544e+09
2215	Novozin	2019	C26	1.94591	-0.0958253	-0.244215	-0.603398	0.0515567	22.4321	2.63906	0.50611	0.419577	0	1.49568	1.60944	0.585423	0.4	0.891221	0	0.271194	5884396026.78	4.05839e+09
2216	Sanquan Food	2017	C14	3.43399	-0.0390351	-0.178945	-0.764431	0.0317106	22.1469	2.77259	0.538707	0.128289	0	2.3538	2.19722	0.704026	0.333333	2.84511	0	0.38497	4362465738.29	5.25587e+09
2216	Sanquan Food	2018	C14	2.56495	-0.0426269	-0.553424	-0.308015	0.0391486	22.1963	2.83321	0.54072	0.099322	0	1.73715	2.19722	0.676026	0.333333	2.96137	0	0.385755	4609685059.47	5.53932e+09
2216	Sanquan Food	2019	C14	3.21888	-0.0448946	-0.736214	-1.12611	0.0169879	22.2514	2.89037	0.552601	0.053929	0	1.58745	2.19722	0.687933	0.333333	2.94415	0	0.386608	5283219785.78	5.98572e+09
2216	Sanquan Food	2020	C14	2.99573	-0.0575463	-0.465903	-1.12611	0.0134484	22.3878	2.94444	0.57816	0.080589	0	2.23091	2.19722	0.717439	0.333333	2.90667	0	0.390919	5996244121.23	6.92608e+09
2216	Sanquan Food	2021	C14	2.94444	-0.0829462	-0.736214	-0.808982	0.0360277	22.5144	2.99573	0.50086	0.157101	0	3.0936	2.19722	0.706635	0.333333	2.83333	0	0.378346	6582999853.75	6.94344e+09
2218	Takashi Shinneng	2017	C38	2.63906	-0.0118611	0.404942	0.693446	0.0463282	22.2927	2.30259	0.437158	0.568097	0	1.58404	2.19722	0.514232	0.333333	0.53876	0	0.0222428	5750116822.93	1.51486e+09
2218	Takashi Shinneng	2018	C38	3.13549	-0.0178853	-0.155988	0.802707	0.0361241	22.4725	2.3979	0.507217	0.327011	0	1.62542	2.19722	0.504937	0.333333	0.514105	0	0.0222401	6332746085.12	1.12074e+09
2218	Takashi Shinneng	2019	C38	2.3979	-0.0196708	0.161331	0.761463	0.0131196	22.569	2.48491	0.544704	-0.260167	0	1.08023	2.19722	0.500298	0.333333	0.513076	0	0.0222401	6273018176.67	1.05389e+09
2218	Takashi Shinneng	2020	C38	2.89037	-0.0015679	0.0261629	0.24209	0.0361241	22.5595	2.56495	0.527921	-0.05965	0	1.1172	2.19722	0.46631	0.333333	0.443304	0	0.0222401	6515708848.11	1.36053e+09
2222	Fujing Technology	2017	C39	3.2581	-0.0551385	-0.0409876	0.157239	0.0312262	20.4512	2.77259	0.100316	0.463559	1	7.57955	2.19722	0.344238	0.333333	0.227462	0	0.0188932	890823539.3	4.53722e+08
2222	Fujing Technology	2018	C39	3.29584	-0.0679534	-0.28409	-0.164505	0.0312262	20.6077	2.83321	0.114426	0.472319	1	7.80948	1.94591	0.376769	0.428571	0.328491	0	0.014269	994553932.77	4.91321e+08
2222	Fujing Technology	2019	C39	3.89182	-0.06532	-0.0866992	0.0995209	0.0412261	20.7178	2.89037	0.0990354	0.082867	1	4.25903	2.19722	0.350499	0.333333	0.267333	0	0.014269	1081354532.07	5.01146e+08
2222	Fujing Technology	2020	C39	3.63759	-0.0612701	-0.0520988	0.125594	0.0412261	20.8015	2.94444	0.0751781	0.019997	1	4.88396	2.19722	0.297371	0.333333	0.127681	0	0.014269	1193304751.01	5.46456e+08
2222	Fujing Technology	2021	C39	1.94591	-0.0665924	0.266584	-0.284635	0.0724761	20.9	2.99573	0.0747386	0.090413	1	4.96493	2.07944	0.310808	0.375	0.137108	0	0.0108007	1377644882.7	6.887e+08
2224	Triwizard	2019	C29	2.19722	-0.0258303	-0.518174	-0.0345236	0.111226	21.695	2.83321	0.258106	0.018935	0	1.4326	1.94591	0.437038	0.428571	0.1692	0	0.378353	2802454497.04	9.46118e+08
2225	Punai Co., Ltd	2017	C30	2.19722	0.0034083	-0.655121	-0.0477456	0.0290039	22.2665	2.70805	0.48117	-0.162934	0	1.50848	2.19722	0.511727	0.333333	1.62511	0	0.300387	4876995588.45	2.81463e+09
2225	Punai Co., Ltd	2018	C30	2.30259	0.0109712	-0.202946	0.56812	0.0290039	22.3078	2.77259	0.477835	0.203582	0	1.2985	2.07944	0.505188	0.375	1.6251	0	0.297409	5291625123.74	3.8631e+09
2225	Punai Co., Ltd	2019	C30	2.30259	-0.0229989	-0.309522	0.338619	0.0502289	22.3894	2.83321	0.475741	0.372507	0	1.16877	2.07944	0.507013	0.375	1.62511	0	0.298023	5723927511.54	4.14012e+09
2225	Punai Co., Ltd	2020	C30	1.79176	-0.0262161	0.389491	0.684827	-0.010549	22.4679	2.89037	0.478141	0.071711	0	1.16676	2.19722	0.492074	0.333333	1.8679	0	0.255444	6262929799.08	4.17418e+09
2226	Jiangnan Chemical	2019	C26	2.30259	-0.0631352	0.0126497	0.523079	0.0412261	23.2116	2.63906	0.482312	0.744453	0	1.0075	2.19722	0.639273	0.333333	0.542471	0	2.40196e-07	12205606121.03	3.63319e+09
2226	Jiangnan Chemical	2020	C26	2.19722	-0.062796	-0.00619626	0.305367	0.0412261	23.2252	2.70805	0.451694	0.259226	0	1.00956	2.19722	0.637061	0.333333	0.542471	0	2.40196e-07	12572399683.86	3.91879e+09
2227	Ultraxun	2017	C38	2.94444	0.272543	0.0445659	-0.71045	-0.0421072	20.7238	2.94444	0.205041	0.050044	0	5.51375	1.94591	0.672811	0.428571	0.13678	1	0.00500573	1070589003.15	3.66536e+08
2227	Ultraxun	2018	C38	1.94591	0.236683	0.156237	-0.333091	-0.0421072	20.7915	2.99573	0.24529	0.015431	0	3.98601	1.94591	0.674129	0.428571	0.13678	1	0.00180306	1126204515.16	3.52637e+08
2228	Hexing Packaging	2018	C22	2.70805	-0.0703193	-0.207843	0.61821	0.00727552	22.5892	2.3979	0.571341	0.918333	0	1.30733	1.94591	0.549308	0.428571	0.445544	1	0.00464489	7013603538.62	1.21661e+10
2228	Hexing Packaging	2019	C22	1.79176	-0.0952815	-0.0420988	0.647773	-0.0143294	22.6711	2.48491	0.568854	0.390762	0	1.28156	1.94591	0.577904	0.428571	0.548911	1	0.00464489	6512305837.19	1.10968e+10
2228	Hexing Packaging	2020	C22	1.94591	-0.0929578	-0.0366788	0.27901	-0.0287738	22.597	2.56495	0.494499	-0.087895	0	1.21568	1.94591	0.553173	0.428571	0.4707	1	0.00463316	8130486956.15	1.20066e+10
2228	Hexing Packaging	2021	C22	1.38629	-0.0786268	0.174993	0.420895	-0.0143294	22.8189	2.63906	0.53383	0.081986	0	1.17462	1.94591	0.503624	0.428571	0.428262	1	0.00437469	9572154203.43	1.75488e+10
2229	Hongbo Shares	2017	C23	1.38629	-0.0347651	-0.288604	-0.206318	-0.128892	21.6127	2.89037	0.247145	0.280999	0	2.56122	2.19722	0.457667	0.333333	1.43139	0	0.224882	2109975370.41	6.95022e+08
2229	Hongbo Shares	2018	C23	1.94591	-0.0412641	-0.419086	-1.12611	-0.14679	21.4699	2.94444	0.164824	-0.178826	0	2.16055	2.19722	0.427503	0.333333	1.43159	0	0.224976	2067181300.8	7.05637e+08
2229	Hongbo Shares	2019	C23	1.79176	-0.0519116	-0.20033	-0.448704	0.0114477	21.4495	2.99573	0.178888	0.015273	0	1.7736	2.07944	0.38781	0.375	1.24587	0	0.235806	2123455510.64	6.26563e+08
2229	Hongbo Shares	2020	C23	1.79176	-0.0220195	-0.329706	0.0847266	-0.0134614	21.4763	3.04452	0.154984	-0.11206	0	1.71783	2.19722	0.354697	0.333333	1.33656	1	6.53163e-05	2138347541.25	4.7382e+08
2231	Ovi Communication	2017	C39	2.30259	-0.0868891	-0.125353	-0.82146	-0.010549	20.5879	2.83321	0.224911	0.230034	0	5.43063	1.60944	0.503529	0.4	0.920479	1	0.253643	995678678.34	5.03369e+08
2231	Ovi Communication	2018	C39	1.38629	-0.0368104	-0.150947	-0.701101	0.00196993	20.7189	2.89037	0.309696	0.049847	0	3.63285	1.60944	0.571516	0.4	0.872049	1	0.190233	774180149.13	2.47528e+08
2231	Ovi Communication	2019	C39	1.94591	-0.0739483	-0.736214	-1.12611	0.00196993	20.4673	2.94444	0.288419	-0.508256	0	3.08466	1.60944	0.52003	0.4	0.794814	1	0.190233	781762575.6900001	3.58811e+08
2236	Dahua Shares	2017	C39	5.86363	0.423224	0.843605	-0.025749	-0.0338767	23.4554	2.70805	0.451675	0.322615	0	2.19804	1.94591	0.590543	0.428571	0.331236	1	0.540015	21333478563.97	1.88445e+10
2236	Dahua Shares	2018	C39	5.86363	0.337789	1.16427	0.32198	-0.0367739	23.7835	2.77259	0.503446	0.413784	0	2.55049	2.07944	0.557028	0.375	0.298067	0	0.489031	26350599778.15	2.36657e+10
2236	Dahua Shares	2019	C39	5.86363	0.306637	1.2013	0.4608	-0.0095551	23.9948	2.83321	0.510324	0.255843	0	1.49644	2.07944	0.543949	0.375	0.341527	0	0.475043	29564650212.93	2.61494e+10
2236	Dahua Shares	2020	C39	5.86363	0.317685	1.17232	0.58265	-0.0109961	24.1098	2.89037	0.459619	0.104951	0	1.89372	2.07944	0.569329	0.375	0.447489	0	0.47352	36595034080.75	2.6466e+10
2236	Dahua Shares	2021	C39	5.86363	0.311604	1.18792	0.291587	-0.0017426	24.3232	2.94444	0.447913	0.012105	0	1.66752	2.07944	0.575039	0.375	0.459413	1	0.450633	44055872021.97	3.28355e+10
2237	Hengbang Shares	2017	C32	1.09861	-0.0384488	-0.505165	-0.25125	-0.0374936	23.3099	3.13549	0.711783	0.15932	0	1.44814	2.07944	0.529892	0.375	0.349744	0	0.086007	12930336639.57	1.95234e+10
2237	Hengbang Shares	2018	C32	1.38629	-0.0277888	-0.38964	-0.692328	-0.0282446	23.2828	3.17805	0.673904	0.190637	0	1.38722	2.19722	0.571041	0.333333	0.440409	0	0.086007	14919932928.41	2.1201e+10
2237	Hengbang Shares	2019	C32	2.30259	-0.0258122	-0.736214	-0.808982	-0.0247461	23.426	3.21888	0.707569	0.085927	0	1.20479	2.19722	0.545759	0.333333	0.349744	0	0.086007	16140794194.52	2.85361e+10
2237	Hengbang Shares	2020	C32	2.07944	-0.0420683	-0.576257	-0.198827	0.0197418	23.5046	3.2581	0.711911	0.345981	1	1.47132	2.19722	0.535685	0.333333	0.653848	0	0	17888036639.43	3.60531e+10
2237	Hengbang Shares	2021	C32	2.19722	-0.0402381	-0.64611	0.120745	-0.00463182	23.6074	3.29584	0.581756	0.263422	1	1.32944	2.19722	0.593663	0.333333	0.256139	0	0	19411932567	4.13829e+10
2241	Goethe Corporation	2017	C39	5.86363	-0.0196094	1.2013	0.569587	0.0588043	23.8549	2.77259	0.526519	0.412403	0	2.07133	1.94591	0.55378	0.428571	0.975071	0	0.227799	26570592215.26	2.55367e+10
2241	Goethe Corporation	2018	C39	5.86363	-0.0180803	1.2013	0.720876	0.0645595	24.0031	2.83321	0.438572	0.323983	0	2.30715	1.94591	0.515002	0.428571	0.961086	0	0.213903	29742455325.45	2.37506e+10
2241	Goethe Corporation	2019	C39	5.86363	-0.017743	1.2013	0.688519	0.0645595	24.1158	2.89037	0.489291	-0.069944	0	1.20145	1.94591	0.528367	0.428571	0.954504	0	0.196954	34660304627.21	3.51478e+10
2241	Goethe Corporation	2020	C39	5.86363	-0.0566344	1.2013	0.577417	0.0590833	24.2689	2.94444	0.534649	0.479871	0	2.17358	1.94591	0.473272	0.428571	1.27529	0	0.186853	49117826313.41	5.77427e+10
2241	Goethe Corporation	2021	C39	5.86363	-0.0705776	1.2013	0.525297	0.0560262	24.6175	2.99573	0.598238	0.642855	0	2.77692	1.94591	0.476894	0.428571	1.39924	0	0.178742	61079051133.27	7.82214e+10
2242	Jiuyang Shares	2017	C38	5.86363	0.0355098	-0.0960711	0.302502	-0.0976627	22.4447	2.70805	0.371685	0.036078	0	2.84037	2.19722	0.767269	0.333333	0.540773	1	0.00135494	5350746142.18	7.24752e+09
2242	Jiuyang Shares	2018	C38	5.86363	0.0444526	-0.115391	0.349407	-0.137345	22.4005	2.77259	0.33052	-0.009198	0	2.7629	2.19722	0.740218	0.333333	0.499479	1	0.00135503	6660086381.54	8.16871e+09
2242	Jiuyang Shares	2019	C38	5.86363	0.0267701	-0.1067	0.212381	-0.0525239	22.6194	2.83321	0.424953	0.127103	0	2.26072	2.19722	0.768843	0.333333	0.486638	1	0.00273612	7467802731.42	9.35144e+09
2242	Jiuyang Shares	2020	C38	5.86363	0.0235578	-0.0461825	0.131339	-0.208774	22.7339	2.89037	0.497712	0.144788	0	3.07139	2.19722	0.79629	0.333333	0.551596	0	0.00246314	9134826691.51	1.12237e+10
2242	Jiuyang Shares	2021	C38	5.56068	0.038275	-0.0234998	0.144721	-0.208774	22.9354	2.94444	0.531191	0.200216	0	3.21351	1.94591	0.825474	0.428571	0.588487	0	0.00238539	8516380670.95	1.05405e+10
2243	Tongchan Lixing	2017	C29	2.77259	-0.0044131	-0.396638	0.755493	0.00128531	21.3165	2.30259	0.15697	0.034926	1	2.90737	2.19722	0.654286	0.333333	0.188863	0	0	1910641003.82	1.22437e+09
2243	Tongchan Lixing	2018	C29	2.19722	-0.00738932	-0.283937	0.0869467	-0.137345	21.3707	2.3979	0.183916	0.158752	1	1.71008	2.19722	0.610493	0.333333	0.15868	0	0	1987214378.48	1.3692e+09
2243	Tongchan Lixing	2019	C29	2.83321	-0.0150133	-0.274174	0.438625	-0.137345	21.41	2.48491	0.182428	0.118285	1	2.72045	2.19722	0.611699	0.333333	0.116207	0	0	8626801664.74	2.14951e+09
2243	Lihe Science and Technology Innovation	2020	C29	1.38629	-0.035665	0.763109	0.875848	-0.137345	22.8781	2.56495	0.331486	0.569909	1	1.42507	2.19722	0.848064	0.333333	1.0316	0	0	10565789440.77	2.18374e+09
2246	Beihua Corporation	2018	C26	4.02535	-0.0404822	0.25548	0.9479	0.0184989	21.9706	2.77259	0.283309	-0.004584	1	1.89673	2.19722	0.617625	0.333333	2.08589	0	0	3620089086.76	2.36337e+09
2246	Beihua Corporation	2019	C26	2.94444	-0.0346408	0.293827	0.9479	0.025794	22.0098	2.83321	0.273176	0.08245	1	1.20771	2.3979	0.661846	0.363636	2.19316	0	0	3920053122.39	2.46084e+09
2246	Beihua Corporation	2020	C26	3.09104	-0.0575952	0.0312495	0.877311	0.0256011	22.0894	2.89037	0.302742	0.041239	1	1.2917	2.3979	0.622302	0.363636	1.91626	0	0	4206657137.55	2.35858e+09
2249	Ocean Motor	2017	C38	4.58497	0.0159792	0.43224	-0.292984	-0.302524	23.3983	2.3979	0.387147	0.38536	0	1.30769	2.19722	0.620185	0.444444	0.61527	0	0.411263	17067880869.67	8.60529e+09
2249	Ocean Motor	2018	C38	4.97673	0.00439553	0.30453	0.0364188	-0.163319	23.5605	2.48491	0.433955	0.264515	0	1.23064	2.19722	0.596594	0.444444	0.61527	0	0.410806	14562882213.87	8637575703
2249	Ocean Motor	2019	C38	5.32301	0.00126667	0.398845	-0.278558	-0.163319	23.4017	2.56495	0.541033	0.003752	0	1.04504	2.19722	0.576501	0.444444	0.573425	0	0.410779	13777010226.28	8.14595e+09
2249	Ocean Motor	2020	C38	4.45435	-0.0194685	0.270208	-0.13386	-0.302524	23.3463	2.63906	0.472666	-0.056917	0	1.09375	2.19722	0.528866	0.444444	0.55271	0	0.379914	13863423827.56	7.77647e+09
2249	Ocean Motor	2021	C38	3.89182	-0.009479	0.690241	0.0236266	-0.108774	23.3525	2.70805	0.377534	-0.045358	0	1.10348	2.19722	0.481805	0.444444	0.510765	0	0.363747	15153862415.22	1.00173e+10
2254	Taihe New Materials	2017	C28	2.19722	0.059537	-0.171877	0.379013	0.0871445	21.6782	3.17805	0.168818	-0.011057	1	3.07338	2.19722	0.449527	0.333333	0.139479	0	0.000516357	2619002921.24	1.5549e+09
2254	Taihe New Materials	2018	C28	2.30259	0.0165922	-0.320754	0.037164	0.0841256	21.6861	3.21888	0.164134	-0.016388	1	2.87846	2.19722	0.463927	0.333333	0.186173	0	1.43656e-05	3794768574.25	2.17248e+09
2254	Taihe New Materials	2019	C28	2.56495	-0.018074	-0.236445	0.0951332	0.0841256	22.0569	3.2581	0.352456	0.397181	1	2.09733	2.19722	0.448789	0.333333	0.131722	1	1.43656e-05	4305252399.77	2.54197e+09
2254	Taihe New Materials	2020	C28	2.48491	0.000522634	0.314208	-0.0870799	0.0813496	22.1831	3.29584	0.367598	0.170076	1	1.85025	2.19722	0.461376	0.333333	0.176681	0	1.43656e-05	6233571318.83	2.44117e+09
2254	Taihe New Materials	2021	C28	1.60944	-0.0377795	0.0751776	0.362218	0.0967817	22.5532	3.3322	0.373352	-0.039654	1	1.6056	2.3979	0.46958	0.363636	1.2602	0	9.13567e-05	8132000968.49	4.40401e+09
2258	Lille chemistry	2017	C26	2.30259	-0.0656277	-0.535176	-0.234193	-0.046052	21.86	2.30259	0.263237	0.331234	1	2.35372	2.19722	0.668283	0.333333	1.24758	0	0.000312068	4514530800.8	3.08355e+09
2258	Lille chemistry	2018	C26	2.3979	-0.0683896	-0.133898	-0.470942	-0.046052	22.2306	2.3979	0.38275	0.555538	1	2.26234	2.19722	0.620383	0.333333	1.10076	0	0.00166983	6572840788.84	4.02707e+09
2258	Lille chemistry	2019	C26	2.07944	-0.0638293	-0.127818	-0.0579059	-0.0174158	22.6062	2.48491	0.439243	0.305986	1	1.48621	2.19722	0.582431	0.333333	0.963188	0	0.00363684	7586558498.59	4.16384e+09
2258	Lille chemistry	2020	C26	2.19722	-0.0646023	0.163613	-0.0993541	-0.0237738	22.7496	2.56495	0.468263	0.033963	1	1.44308	2.19722	0.612885	0.333333	1.05648	1	0.00534247	8463205858.12	4.96875e+09
2258	Lille chemistry	2021	C26	2.3979	-0.0549146	0.3192	-0.565439	-0.005826	22.859	2.63906	0.443552	0.193308	1	1.73508	2.19722	0.629087	0.333333	1.06737	1	0.00484646	10232167212.33	6.49425e+09
2262	Enhua Pharmaceutical	2017	C27	1.60944	-0.0660247	-0.223656	-1.12611	0.00233728	21.8135	2.89037	0.286052	0.090805	0	4.17623	1.94591	0.603932	0.428571	0.467967	0	0.164324	3301569479.72	3.39368e+09
2262	Enhua Pharmaceutical	2018	C27	2.70805	-0.0666651	-0.113358	-0.685402	0.00233728	21.9177	2.94444	0.254498	0.124559	0	4.16655	1.94591	0.605778	0.428571	0.469352	0	0.16481	4030165324.07	3.85817e+09
2262	Enhua Pharmaceutical	2019	C27	2.19722	-0.0709964	-0.39783	-0.71045	0.00233728	22.1171	2.99573	0.266657	0.13687	0	2.34321	1.94591	0.580884	0.428571	0.469305	0	0.163714	4201501934.75	4.14931e+09
2262	Enhua Pharmaceutical	2020	C27	3.09104	-0.0765184	-0.0102387	0.337699	0.0109493	22.1587	3.04452	0.142016	0.075462	0	2.7087	2.19722	0.570076	0.444444	0.469894	0	0.164099	4748440264.63	3.3613e+09
2266	Zhefu Holdings	2017	C38	1.38629	0.0269185	-0.564555	0.292676	0.038631	22.6291	2.56495	0.481028	0.58614	0	1.87971	2.19722	0.330176	0.444444	0.419116	0	0.240626	7747365274.45	1.09593e+09
2266	Zhefu Holdings	2018	C38	1.38629	0.00880082	-0.453109	0.822337	0.0212262	22.7706	2.63906	0.480939	-0.023364	0	1.48409	2.30259	0.331256	0.4	0.419116	0	0.217778	8409178392.07	1.10364e+09
2266	Zhefu Holdings	2019	C38	1.79176	0.0222598	-0.202932	0.449989	0.0828928	22.8526	2.70805	0.471292	0.007041	0	1.35502	2.30259	0.34536	0.4	0.423071	0	0.229893	7647427871.25	1.08345e+09
2271	Dongfang Rainbow	2017	C30	3.85015	-0.0796962	0.397595	0.795242	0.0319669	22.9044	2.94444	0.43697	0.319805	0	2.01878	2.48491	0.483748	0.333333	0.43746	0	0.380266	13316861455.03	1.0293e+10
2271	Dongfang Rainbow	2018	C30	4.12713	-0.0821471	0.412667	0.573197	0.038631	23.3123	2.99573	0.482263	0.470375	0	2.37462	2.48491	0.505553	0.333333	0.45278	0	0.380406	19651708389.43	1.40457e+10
2271	Dongfang Rainbow	2019	C30	3.63759	-0.0922428	0.458605	0.769521	0.0381397	23.7014	3.04452	0.588407	0.364593	0	1.38063	2.48491	0.499937	0.333333	0.430965	0	0.38044	22415660188.56	1.81543e+10
2271	Dongfang Rainbow	2020	C30	4.07754	-0.0831216	0.387907	0.754777	0.0628311	23.833	3.09104	0.555674	0.292519	0	1.86686	2.48491	0.528721	0.333333	0.643521	0	0.35544	27846648780.8	2.17304e+10
2271	Dongfang Rainbow	2021	C30	3.21888	-0.0790306	0.407676	0.796947	0.0628311	24.05	3.13549	0.467405	0.196979	0	2.96193	2.48491	0.506124	0.333333	0.836716	0	0.304171	49733226928.38	3.19342e+10
2272	Chuanrun Shares	2018	C34	1.09861	-0.0440205	0.00317883	0.159768	0.0367883	21.1749	3.04452	0.252606	-0.008011	0	1.59629	2.19722	0.409256	0.333333	1.00175	1	0.311774	1786254422.93	6.59404e+08
2272	Chuanrun Shares	2019	C34	1.09861	-0.0202563	-0.0429799	0.805853	-0.00877386	21.3034	3.09104	0.311154	0.090414	0	1.20484	2.19722	0.414676	0.333333	0.98592	1	0.309098	1853929300.47	8.77067e+08
2272	Chuanrun Shares	2020	C34	1.94591	-0.00430507	0.113226	0.0708852	0.0131196	21.3406	3.13549	0.287924	0.33009	0	1.2489	2.19722	0.414176	0.333333	0.985927	1	0.309533	2824498916.69	1.27322e+09
2273	Crystal Optoelectronics	2017	C39	2.89037	-0.071929	-0.132039	-0.0295153	0.0568511	21.9483	2.3979	0.138659	0.422015	0	3.77513	2.19722	0.348375	0.333333	0.366339	0	0.0750876	5154491653.12	2.14579e+09
2273	Crystal Optoelectronics	2018	C39	2.3979	-0.0677377	-0.114232	0.522936	0.0568511	22.3631	2.48491	0.311571	0.277107	0	3.17393	2.19722	0.338596	0.333333	0.442649	0	0.0701353	5675281665.61	2.32579e+09
2273	Crystal Optoelectronics	2019	C39	3.55535	-0.0918944	-0.0788503	0.00697863	0.0557691	22.4594	2.56495	0.294704	0.083887	0	1.70484	2.19722	0.34506	0.333333	1.63813	0	0.0464343	6391374595.69	2.99984e+09
2273	Crystal Optoelectronics	2020	C39	4.80402	-0.0749459	-0.18072	0.507859	0.0557691	22.5782	2.63906	0.246824	0.289814	0	3.09635	2.19722	0.318929	0.333333	1.48571	0	0.0395465	7512658833.37	3.22343e+09
2273	Crystal Optoelectronics	2021	C39	4.27667	-0.0923707	0.628332	0.126543	0.0557691	22.7399	2.70805	0.208804	0.074533	0	2.0538	2.19722	0.281668	0.333333	1.26608	0	0.0375431	9835128678.280001	3.80938e+09
2275	Guilin Sanjin	2017	C27	2.89037	-0.0446543	-0.351072	-0.429273	0.0604569	21.7775	2.77259	0.154802	0.111824	0	3.64352	2.19722	0.776968	0.333333	0.20765	0	0.128416	3229564585.48	1.61602e+09
2275	Guilin Sanjin	2018	C27	2.56495	-0.0568196	-0.323183	0.265706	0.0724761	21.8956	2.83321	0.178245	0.059527	0	2.93279	2.19722	0.776244	0.333333	0.207994	0	0.128338	3406130253.17	1.58467e+09
2275	Guilin Sanjin	2019	C27	2.83321	-0.050055	-0.567393	0.557707	0.0604569	21.9488	2.89037	0.175996	-0.019395	0	2.25976	2.19722	0.782588	0.333333	0.207048	0	0.128338	3415617789.2	1.64042e+09
2275	Guilin Sanjin	2020	C27	1.79176	-0.0568372	-0.736214	-0.206318	0.0604569	21.9516	2.94444	0.175717	0.035181	0	2.29978	2.19722	0.786728	0.333333	0.205366	0	0.116899	3882273181.59	1.56648e+09
2275	Guilin Sanjin	2021	C27	1.79176	-0.0784609	-0.584089	0.490943	0.0604569	22.0797	2.99573	0.237817	-0.045073	0	2.37259	2.19722	0.798986	0.333333	0.231781	0	0.116348	4095868127.5	1.74122e+09
2276	Wanma Shares	2017	C38	3.3673	-0.0164121	0.408258	0.27153	0.0184989	22.3391	3.04452	0.387094	-0.068277	0	3.18545	2.19722	0.440633	0.333333	0.0763134	0	0.00226123	7043224157.58	7.40873e+09
2276	Wanma Shares	2018	C38	4.14313	-0.0212478	0.327452	0.0692194	0.0290039	22.6753	3.09104	0.433951	0.161308	0	1.63458	2.19722	0.433135	0.333333	0.339622	0	0.00179843	7343777417.11	8.73983e+09
2276	Wanma Shares	2019	C38	4.40672	-0.0237029	0.405274	-0.117897	0.0112262	22.7171	3.13549	0.450775	0.179666	0	1.1612	2.19722	0.420775	0.333333	0.524089	0	0.00136095	7597902190.35	9.74541e+09
2276	Wanma Shares	2020	C38	4.43082	-0.0156811	-0.38277	0.0190858	-0.0287738	22.7511	3.17805	0.436836	0.115056	0	1.56848	2.19722	0.417986	0.333333	0.568906	0	0.000675768	8341953129.96	9.32179e+09
2276	Wanma Shares	2021	C38	4.14313	-0.0129877	-0.0834605	-0.0945728	-0.014559	22.8446	3.21888	0.457394	-0.043469	1	1.44164	2.19722	0.393994	0.333333	0.532527	0	9.65727e-05	11420863373.28	1.27675e+10
2281	Guangxun Technology	2017	C39	4.43082	-0.0344342	0.437453	-0.27044	-0.130996	22.2954	2.56495	0.395116	0.292752	1	3.72915	2.3979	0.6136	0.363636	0.250079	0	0	5162735323.37	4.55307e+09
2281	Guangxun Technology	2018	C39	4.76217	-0.0255896	0.47042	-0.240788	-0.130996	22.3647	2.63906	0.386007	0.121662	1	3.90952	2.3979	0.578098	0.363636	0.194983	0	0.00360319	6081615974.7	4.92905e+09
2281	Guangxun Technology	2019	C39	4.82028	-0.00137581	0.628588	-0.212008	-0.130996	22.5285	2.70805	0.433165	0.082578	1	3.2045	2.3979	0.557444	0.363636	0.193416	0	0.00473592	7232506900.35	5.33792e+09
2281	Guangxun Technology	2020	C39	4.92725	0.00404553	0.759257	-0.174317	-0.130996	22.7019	2.77259	0.373282	0.08295	1	3.00627	2.3979	0.543689	0.363636	0.177892	0	0.00322762	8554641008.78	6.04602e+09
2281	Guangxun Technology	2021	C39	4.59512	0.00123897	0.927138	-0.208849	-0.130996	22.8697	2.83321	0.414209	0.132655	1	2.67944	2.3979	0.543438	0.363636	0.241802	0	0.00391511	9477921326.360001	6.4863e+09
2282	Boshen Shares	2019	C34	1.79176	-0.0572181	0.0750698	-0.20106	0.0524718	21.6954	3.04452	0.193515	0.78044	0	1.28167	2.48491	0.621991	0.333333	2.94415	0	0.563616	2740242046.23	1.16822e+09
2282	Boshen Shares	2020	C34	2.83321	-0.0660218	-0.055329	0.037164	0.0336084	21.7313	3.09104	0.182321	0.108325	0	1.25173	2.19722	0.622018	0.333333	2.90667	0	0.314488	3495822661.67	1.29234e+09
2282	Boshen Shares	2021	C34	2.63906	-0.0660597	0.105161	0.16009	0.0524718	21.9748	3.13549	0.215212	0.106248	0	1.36822	2.19722	0.647728	0.333333	2.83333	0	0.319931	3879366273.55	1.58342e+09
2283	Tianrun crankshaft	2017	C36	2.3979	-0.025709	-0.0707362	0.106823	-0.0976627	22.3571	2.30259	0.292427	0.077921	0	1.99425	2.19722	0.466128	0.333333	0.156418	0	0.000928046	6253475828.94	3.02143e+09
2283	Tianrun crankshaft	2018	C36	1.79176	-0.0279778	-0.274051	-0.407106	-0.0282183	22.5564	2.3979	0.364172	0.658752	0	1.39397	2.19722	0.45164	0.333333	0.116009	0	0.00186432	6394059726.09	3.40535e+09
2283	Tianrun crankshaft	2019	C36	2.77259	-0.047457	-0.0910134	-1.12611	-0.0578863	22.5786	2.48491	0.33922	0.127067	0	0.936422	2.19722	0.445446	0.333333	1.74999	0	0.122359	6817874489.51	3.60256e+09
2283	Tianrun Industry	2020	C36	1.94591	-0.0330186	0.529744	0.0971175	-0.00877386	22.6428	2.56495	0.329598	0.057911	0	0.947219	2.19722	0.398246	0.333333	1.1897	0	0.168041	8132638586.27	4.42841e+09
2283	Tianrun Industry	2021	C36	2.63906	-0.0305278	0.26838	0.401809	0.0178698	22.8192	2.63906	0.379459	0.229238	0	1.1136	2.19722	0.402788	0.333333	1.19853	0	0.168959	8876430800.709999	4.72068e+09
2284	Asia Pacific Holdings	2017	C36	5.1985	-0.0112419	0.177493	0.552331	-0.0217932	22.3162	2.83321	0.4493	0.117497	0	2.45033	2.19722	0.519054	0.333333	0.264836	0	0.0932528	6252025530.39	3.96356e+09
2284	Asia Pacific Holdings	2018	C36	5.35186	-0.0128886	0.739039	0.478443	-0.00517273	22.5562	2.89037	0.535273	0.159289	0	1.55306	2.19722	0.498819	0.333333	0.247248	1	0.0932528	5856514100.12	3.90449e+09
2284	Asia Pacific Holdings	2019	C36	5.86363	-0.0138831	0.537561	0.402395	0.00997615	22.4908	2.94444	0.517027	-0.014904	0	1.04863	2.19722	0.501134	0.333333	0.24725	0	0.0932492	5903044745.5	3.18349e+09
2284	Asia Pacific Holdings	2020	C36	4.76217	-0.0216389	0.667868	0.349903	0.0504854	22.4987	2.99573	0.544396	-0.184659	0	1.16663	2.19722	0.504559	0.333333	0.252054	0	0.0909036	5538684130.26	2.92102e+09
2284	Asia Pacific Holdings	2021	C36	3.49651	-0.0146715	0.0492173	0.171059	0.0667363	22.435	3.04452	0.512281	-0.082446	0	1.38867	2.19722	0.512192	0.333333	0.249335	0	0.0909007	5869047229.78	3.63061e+09
2286	Bowling Treasure	2018	C13	2.3979	0.0605566	-0.2727	-0.244099	-0.0965289	21.4685	3.04452	0.276135	0.156504	0	1.875	2.19722	0.447151	0.444444	1.44421	1	2.97896e-06	2579253042.83	1.73001e+09
2286	Bowling Treasure	2019	C13	2.48491	0.0565096	-0.282774	-0.136447	-0.208774	21.6708	3.09104	0.402159	0.086012	0	1.18383	1.79176	0.505632	0.571429	1.80755	1	2.97896e-06	2518761747.17	1.80517e+09
2286	Bowling Treasure	2020	C13	2.63906	0.0568569	-0.736214	-0.553959	-0.0965289	21.647	3.13549	0.37787	0.043443	0	1.26041	1.79176	0.528144	0.5	2.09986	0	9.0723e-06	2615727298.11	2.05458e+09
2286	Bowling Treasure	2021	C13	1.60944	0.0606045	-0.348981	0.089433	-0.0525239	21.6848	3.17805	0.38856	0.138163	0	1.99786	1.94591	0.482448	0.428571	2.23458	0	6.80287e-06	3028995791.18	2.76498e+09
2293	Luolai Life	2018	C17	2.3979	-0.0109826	-0.281825	0.410081	-0.0237738	22.2467	2.3979	0.312857	0.478912	0	2.57399	2.19722	0.705576	0.333333	2.03975	0	0.00587151	5007299328	4.81281e+09
2294	Xinlitai	2017	C27	1.09861	0.0411964	0.16806	-0.404099	0.0131196	22.6003	2.30259	0.164378	0.102308	0	2.79503	2.19722	0.762641	0.333333	0.0846483	0	0	6864381571.05	4.15378e+09
2294	Xinlitai	2018	C27	1.79176	0.0246141	-0.43915	-0.465223	0.0361241	22.6496	2.3979	0.10283	0.08355	0	6.98902	2.19722	0.779353	0.333333	0.136497	0	0	7904804408.89	4.65188e+09
2294	Xinlitai	2019	C27	1.79176	0.00833057	0.147048	-0.363634	0.0361241	22.7907	2.48491	0.130756	0.119915	0	2.89479	2.19722	0.777925	0.333333	0.141171	0	0.000186995	7733296206.42	4.47047e+09
2294	Xinlitai	2020	C27	1.09861	-0.00580642	-0.349614	-0.398227	0.0562261	22.7688	2.56495	0.137965	-0.038997	0	2.83482	2.19722	0.739831	0.333333	0.0977132	0	0.000186995	6918498172.12	2.73856e+09
2294	Xinlitai	2021	C27	1.09861	0.0163747	0.193001	0.175748	0.0562261	22.6575	2.63906	0.191781	-0.38741	0	4.47398	2.19722	0.726498	0.333333	0.166709	0	0.000400763	9243885013.99	3.05839e+09
2296	Brilliant Technology	2017	C39	3.04452	0.123625	0.58088	0.214066	-0.0287738	21.5275	2.77259	0.30994	-0.09084	0	2.65516	1.60944	0.408868	0.571429	1.10722	0	0.212073	2248890482.18	5.46893e+08
2296	Brilliant Technology	2018	C39	3.3673	0.128135	0.71633	0.235908	-0.0287738	21.5337	2.83321	0.371909	0.062734	0	1.52322	1.60944	0.335871	0.571429	1.16024	0	0.18742	2049000147.58	5.28708e+08
2296	Brilliant Technology	2019	C39	2.89037	0.149616	0.333458	0.0927532	-0.0525239	21.4406	2.89037	0.287727	-0.03325	0	1.19357	1.60944	0.337403	0.571429	1.48643	0	0.168835	1867276002.1	5.04409e+08
2296	Brilliant Technology	2020	C39	3.55535	0.134553	0.109025	0.292034	-0.0525239	21.3477	2.94444	0.166928	-0.04596	0	1.67475	1.60944	0.252403	0.571429	1.33179	0	0.154438	2168359727.18	6.37662e+08
2296	Brilliant Technology	2021	C39	2.30259	0.106179	0.435517	0.229388	-0.0687739	21.4972	2.99573	0.242769	0.264176	0	1.42024	1.60944	0.267419	0.571429	1.81889	0	0.144281	2283988682.5	7.37168e+08
2297	Boyun New Materials	2020	C30	2.07944	0.0222179	-0.736214	-0.0594618	0.0511506	21.3608	2.94444	0.265193	-0.31406	1	1.86219	2.19722	0.428559	0.333333	1.59637	0	0.00234941	2049459154.52	3.45119e+08
2300	Solar cable	2017	C38	1.09861	-0.0230134	-0.0339547	-0.221124	0.0900543	21.8455	3.13549	0.544419	-0.034432	0	2.22983	2.30259	0.684367	0.4	1.87491	1	8.9016e-05	3240105234.3	4.09464e+09
2300	Solar cable	2018	C38	2.89037	-0.0349859	0.206749	0.0573391	0.0920074	21.8989	3.17805	0.569374	0.176858	0	2.07199	2.3979	0.639736	0.363636	1.82964	1	8.9016e-05	3815802100.54	5.10461e+09
2301	Qixin Group	2017	C24	3.8712	0.00459087	-0.736214	-0.16816	-0.0976627	22.0579	2.83321	0.670547	0.811094	0	2.7076	2.19722	0.714065	0.333333	0.332565	1	0.00325851	4712127567.09	3.18164e+09
2301	Qixin Group	2018	C24	3.43399	-0.0095793	0.237115	-0.514315	-0.708774	22.2734	2.89037	0.479993	0.110534	0	1.91529	2.19722	0.73794	0.333333	0.411953	1	0.00270266	7030249914.08	4.24124e+09
2301	Qixin Group	2019	C24	2.3979	-0.042987	-0.324452	-0.124908	-0.0837739	22.6735	2.94444	0.642533	0.333037	0	1.41402	2.19722	0.725487	0.333333	0.414141	1	0.00270266	7875745829.31	5.98127e+09
2301	Qixin Group	2020	C24	2.70805	-0.0373846	-0.536007	-0.102771	-0.0837739	22.7871	2.99573	0.573708	0.410264	0	1.61692	2.19722	0.616834	0.333333	0.370973	1	0.00224519	9101882469.07	8.00933e+09
2302	Western construction	2017	C30	1.09861	0.0263267	-0.186855	0.145427	-0.0761208	23.373	2.77259	0.671744	0.11992	1	1.19408	2.19722	0.787048	0.333333	1.00148	0	0	18224128523.43	1.49198e+10
2303	Meiyingsen	2017	C22	3.09104	-0.0303707	-0.64066	-0.0884379	-0.137345	22.2951	2.30259	0.161779	0.100601	0	2.62399	1.60944	0.671317	0.4	0.47541	1	0.000343637	5931219545.41	2.85742e+09
2303	Meiyingsen	2018	C22	4.30407	-0.0337282	-0.472344	-0.351052	-0.0421072	22.5035	2.3979	0.250059	0.287546	0	2.06991	1.60944	0.665738	0.4	0.452594	1	0.000488743	6369909693.04	3.24895e+09
2303	Meiyingsen	2019	C22	4.47734	-0.0243999	-0.553472	-0.239169	-0.0421072	22.5749	2.48491	0.280953	0.137021	0	1.39866	1.60944	0.657902	0.4	0.425805	1	0.000492254	7269432950.85	3.39213e+09
2303	Meiyingsen	2020	C22	4.44265	-0.037627	-0.213908	0.401213	-0.208774	22.7069	2.56495	0.278301	0.044072	0	1.23841	1.94591	0.622966	0.428571	0.363032	0	0.532363	7242688037.98	3.36526e+09
2303	Meiyingsen	2021	C22	3.21888	-0.0411666	-0.10411	0.601446	-0.0914899	22.7033	2.63906	0.323472	-0.007921	0	1.10164	1.94591	0.568576	0.428571	0.304469	0	0.504319	7326980423.61	3.60517e+09
2304	Yanghe Shares	2017	C15	3.55535	-0.0323712	-0.736214	-0.852674	0.0412261	24.3818	2.70805	0.329014	0.070436	1	2.70493	2.3979	0.757492	0.363636	1.03848	0	0.0122416	43258140702.38	1.99179e+10
2304	Yanghe Shares	2018	C15	3.49651	-0.0336828	-0.44714	-1.12611	0.0463282	24.4905	2.77259	0.318166	0.159158	1	3.74029	2.30259	0.784412	0.4	1.15879	0	0.00798253	49563767816.22	2.41598e+10
2304	Yanghe Shares	2019	C15	3.3322	-0.0339313	-0.736214	-1.12611	0.0645595	24.6265	2.83321	0.321591	0.212967	1	2.82391	2.3979	0.794615	0.363636	1.2206	0	0.00758106	53455037840.98	2.31265e+10
2304	Yanghe Shares	2020	C15	3.17805	-0.0455531	-0.44714	-1.12611	0.0690039	24.7021	2.89037	0.317341	-0.04277	1	3.01599	2.3979	0.808988	0.363636	1.25867	0	0.00758106	53866259306.59	2.11011e+10
2304	Yanghe Shares	2021	C15	2.56495	-0.0299373	-0.482511	-0.808965	0.0803418	24.7098	2.94444	0.28583	-0.08758	1	5.87422	2.3979	0.76994	0.363636	1.06066	0	0.00380493	67798704193.76	2.53502e+10
2308	Weichuang Shares	2017	C39	4.63473	0.050219	0.363989	-0.254058	-0.0287738	21.8619	2.70805	0.246789	0.121096	0	4.18908	2.19722	0.539253	0.333333	0.245297	1	0.00531848	4305537414.79	1.13748e+09
2308	Weichuang Shares	2018	C39	4.68213	-0.0614892	0.4558	-0.327617	-0.0287738	22.1832	2.77259	0.193606	0.082662	0	2.62981	2.19722	0.526132	0.333333	0.354499	1	0.00493288	4462130289.12	1.16951e+09
2308	Weichuang Shares	2019	C39	4.48864	-0.0692893	0.447341	-0.19912	-0.0287738	22.2189	2.83321	0.196367	0.028162	0	1.10327	2.07944	0.465797	0.375	0.267684	1	0.00085387	2866992973.81	1.10174e+09
2308	Weichuang Shares	2020	C39	4.20469	0.0230257	0.462813	-0.253798	-0.0287738	21.7765	2.89037	0.185888	-0.057948	0	1.6438	2.07944	0.425826	0.375	0.677485	1	0.000791484	2621686710.81	6.40839e+08
2308	Weichuang Shares	2021	C39	2.19722	0.0630883	0.44323	-0.309802	-0.0212739	21.6871	2.94444	0.106814	-0.41834	0	1.84188	2.19722	0.43089	0.333333	0.656179	1	0	2346095006.97	6.88643e+08
2311	Haida Group	2020	C13	2.19722	-0.00112242	-0.145866	0.362468	0.0133433	23.66	2.56495	0.483302	0.129421	0	3.45829	1.94591	0.68843	0.428571	0.144686	1	0.00280093	27526958371.19	6.03239e+10
2311	Haida Group	2021	C13	1.38629	0.0128698	0.0403228	0.560269	0.0133433	24.0384	2.63906	0.45658	0.266973	0	4.37922	1.94591	0.640501	0.428571	0.124585	1	0.0024267	35648579800.09	8.59986e+10
2317	Zhongsheng Pharmaceutical	2017	C27	1.94591	0.0287925	-0.570492	-0.828873	-0.0282183	22.1644	2.77259	0.189622	0.07273	0	1.94958	2.19722	0.42812	0.333333	0.313569	1	0.0593546	4856094847.29	1.96424e+09
2318	Jiuli Special Materials	2017	C33	3.3322	-0.0237142	0.0170459	-0.211907	0.0490386	22.0784	2.48491	0.309633	-0.008533	0	2.43521	2.19722	0.490494	0.333333	0.182669	0	0.0403525	4950982443.95	2.833e+09
2318	Jiuli Special Materials	2018	C33	2.19722	-0.02151	0.29095	0.167275	0.0870739	22.3229	2.56495	0.395934	0.049998	0	1.58164	2.19722	0.468954	0.333333	0.150242	1	0.0325183	5182108725.78	4.06306e+09
2318	Jiuli Special Materials	2019	C33	2.3979	-0.023967	0.197044	-0.0956814	0.0612261	22.3685	2.63906	0.365129	0.434187	0	1.38495	2.19722	0.484912	0.333333	0.179418	1	0.0325178	5978511780.99	4.43686e+09
2318	Jiuli Special Materials	2020	C33	2.19722	-0.0237836	0.314862	-0.0471447	0.0612261	22.5114	2.70805	0.403954	0.092001	0	1.70381	2.19722	0.510206	0.333333	0.192714	1	0.0373365	6819629679.33	4.95525e+09
2318	Jiuli Special Materials	2021	C33	2.07944	-0.0201436	-0.117622	0.336002	0.0196212	22.6431	2.77259	0.274146	0.116836	0	1.79579	2.19722	0.479557	0.333333	0.222383	1	0.0327158	7828837932.49	5.97383e+09
2326	Yongtai Technology	2017	C26	1.60944	0.0186721	-0.0780228	-0.846841	0.0446984	22.2196	2.30259	0.519081	0.133931	0	2.62151	2.19722	0.530752	0.333333	1.13014	0	0.433771	5863822682.59	2.75112e+09
2326	Yongtai Technology	2018	C26	2.19722	0.00820011	-0.281428	-0.0102689	0.0446984	22.4921	2.3979	0.523884	0.573386	0	1.72836	2.19722	0.548086	0.333333	1.20614	0	0.421515	6648302170.82	3.29527e+09
2326	Yongtai Technology	2019	C26	1.60944	0.0119109	-0.514528	0.137088	0.0648887	22.6176	2.48491	0.524331	0.197793	0	1.25379	2.19722	0.519171	0.333333	1.44069	0	0.340774	6866369855.46	3.42984e+09
2326	Yongtai Technology	2020	C26	1.60944	0.0108044	-0.0467055	0.0753908	0.0784261	22.6499	2.56495	0.510481	0.040837	0	1.58911	2.19722	0.453351	0.333333	1.27476	0	0.313751	7745391227.14	3.45031e+09
2327	Fuana	2020	C17	2.89037	-0.0406267	-0.268023	-0.0450448	-0.0487738	22.2713	3.2581	0.242053	-0.044424	0	1.29131	1.94591	0.633719	0.571429	0.56181	1	0.517531	4480016554.77	2.87405e+09
2329	Huangshi Group	2017	C14	1.60944	0.0409238	-0.430783	-0.0299579	0.0446888	22.3724	2.77259	0.442624	0.451769	0	1.99103	2.19722	0.546236	0.333333	0.635378	1	0.349501	5614956627.75	2.36675e+09
2332	Xianju Pharmaceutical	2017	C27	2.3979	-0.0783717	-0.567587	-0.2452	0.0381397	22.0099	2.83321	0.382167	0.009468	1	2.15832	2.19722	0.490184	0.333333	0.823892	1	0.0177957	5134599095.24	2.85256e+09
2332	Xianju Pharmaceutical	2018	C27	1.79176	-0.0707537	-0.15173	0.262821	0.0712261	22.3593	2.89037	0.535317	0.139322	1	1.78122	2.19722	0.459898	0.333333	0.705362	1	0.0160354	5443275372.92	3.62175e+09
2332	Xianju Pharmaceutical	2019	C27	1.60944	-0.0711982	-0.0989195	-0.0356582	0.0751768	22.4176	2.94444	0.50208	0.269653	1	1.52676	2.19722	0.444503	0.333333	0.617131	1	0.0160354	5824345547.49	3.70855e+09
2332	Xianju Pharmaceutical	2020	C27	1.09861	-0.0429052	-0.289561	0.486961	0.0751768	22.4853	2.99573	0.474859	0.023964	1	2.0138	2.19722	0.358486	0.333333	0.389183	1	0.0160354	6838231066.49	4.01887e+09
2332	Xianju Pharmaceutical	2021	C27	1.09861	-0.0462223	-0.0911594	0.530877	0.0763501	22.6458	3.04452	0.329893	0.083679	1	2.1553	2.19722	0.416445	0.333333	0.519877	1	0.0148522	6723208000.32	4.33715e+09
2334	Yingweiteng	2017	C38	4.20469	0.280925	0.599577	0.0584739	0.0712261	21.6723	2.3979	0.338957	0.222104	0	2.21506	2.19722	0.397869	0.333333	0.713919	1	0.297869	3219057724.81	2.12231e+09
2334	Yingweiteng	2018	C38	4.11087	0.256245	1.09815	-0.0505732	0.0712261	21.8924	2.48491	0.392225	0.602975	0	2.04804	2.19722	0.396865	0.333333	0.737133	1	0.297368	3410753492.16	2.22806e+09
2334	Yingweiteng	2019	C38	4.31749	0.227737	1.06968	-0.108851	0.0361241	21.9502	2.56495	0.410249	0.049828	0	1.2715	2.19722	0.348242	0.333333	0.696602	1	0.256646	2673657725.71	2.24203e+09
2334	Yingweiteng	2020	C38	4.23411	0.248304	1.10651	-0.0571352	0.0724761	21.7067	2.63906	0.417781	0.006267	0	1.51249	2.19722	0.329455	0.333333	0.848741	1	0.213269	2847861829.89	2.28643e+09
2334	Yingweiteng	2021	C38	3.55535	0.248186	1.04334	-0.0160975	0.0724761	21.7698	2.70805	0.41207	0.019808	0	1.69514	2.19722	0.294438	0.333333	0.87291	1	0.182558	3472652224.4	3.00878e+09
2335	Kehua Hengsheng	2017	C38	3.91202	0.0779696	0.748033	-0.224794	-0.0559961	22.3396	2.89037	0.358589	0.039523	0	2.14377	1.94591	0.683093	0.428571	0.934156	1	0.192297	6206943545.99	2.41234e+09
2335	Kehua Hengsheng	2018	C38	2.70805	0.0860365	1.04322	0.0424619	-0.101064	22.5489	2.94444	0.410118	0.415185	0	1.63127	1.94591	0.664942	0.428571	0.920986	1	0.223569	7515652420.71	3.43693e+09
2335	Kehua Hengsheng	2019	C38	1.09861	0.085982	0.904285	0.0224007	-0.101064	22.7403	2.99573	0.531629	0.424725	0	1.07405	1.94591	0.634642	0.428571	0.91893	1	0.230129	7831789865.53	3.86931e+09
2337	Saixiang Technology	2017	C35	1.60944	0.0641994	-0.0711727	-0.452966	0.0870739	21.2602	2.83321	0.212617	0.057629	0	2.78764	1.60944	0.390259	0.4	0.178955	0	0.0020047	1658406755.06	5.66974e+08
2337	Saixiang Technology	2018	C35	1.79176	0.107209	-0.181298	-0.229084	0.0724761	21.2291	2.89037	0.1954	0.513411	0	2.103	1.60944	0.392018	0.4	0.185808	0	0.0020047	1526630715.79	4.5008e+08
2337	Saixiang Technology	2019	C35	2.07944	0.118739	-0.022519	-0.681493	0.0724761	21.1463	2.94444	0.145606	-0.206171	0	1.59444	1.60944	0.388339	0.4	0.182722	0	0.0020047	1577745054.25	5.27454e+08
2337	Saixiang Technology	2020	C35	1.94591	0.116544	-0.363086	-0.307058	0.0870739	21.1793	2.99573	0.17096	0.17191	0	1.5207	1.60944	0.383195	0.4	0.169004	0	0.0020047	1588894464.61	3.5798e+08
2337	Saixiang Technology	2021	C35	2.99573	0.106413	-0.420134	-0.659953	0.0870739	21.1863	3.04452	0.25291	-0.321306	0	1.44881	1.60944	0.384434	0.4	0.167057	0	0.0020047	1591207374.58	7.25423e+08
2338	Opp Optoelectronics	2019	C40	3.29584	-0.0883743	-0.123809	0.391345	0.00110269	20.7115	2.89037	0.0992356	0.044316	0	2.79699	2.07944	0.558785	0.375	0.223407	0	7.66667e-05	1038548086.05	4.02193e+08
2338	Opp Optoelectronics	2020	C40	2.56495	-0.0436022	0.259312	0.45014	0.0131196	20.7611	2.94444	0.110961	0.045294	0	3.15885	2.07944	0.570327	0.375	0.276089	0	3.33333e-05	1078883573.53	4.40746e+08
2338	Opp Optoelectronics	2021	C40	2.63906	-0.0201988	0.254918	0.369023	-0.0342177	20.7992	2.99573	0.0992098	0.095857	0	4.35019	2.19722	0.55145	0.333333	0.229057	0	3.33333e-05	1196242303.12	5.46849e+08
2339	Integrate into electrons	2017	C38	3.63759	0.254955	0.489215	-0.384683	-0.0046922	21.795	2.83321	0.434432	0.105655	0	2.46788	2.19722	0.344439	0.333333	2.84511	0	0.222787	3601510235.18	1.61851e+09
2339	Integrate into electrons	2018	C38	3.55535	0.145815	0.702916	0.231272	-0.0046922	22.0046	2.89037	0.46115	0.138487	0	1.3468	2.19722	0.333966	0.333333	2.96137	0	0.214539	3751571860.87	1.96189e+09
2339	Integrate into electrons	2019	C38	4.15888	0.11793	0.563974	0.0779724	-0.0046922	22.0454	2.94444	0.459993	0.212153	0	1.08548	2.19722	0.35679	0.333333	2.94415	0	0.207808	3583752336.84	1.84135e+09
2339	Integrate into electrons	2020	C38	3.29584	0.130872	0.811686	-0.0120678	0.0446888	21.9997	2.99573	0.437194	-0.061437	0	1.29522	2.19722	0.40882	0.333333	1.5669	0	0.11385	3759565039.22	2.08497e+09
2339	Integrate into electrons	2021	C38	2.07944	0.142096	0.561864	0.0472038	0.0490386	22.0476	3.04452	0.442651	0.132304	0	1.28123	2.19722	0.406637	0.333333	1.59258	0	0.0789638	3780670433.18	2.0379e+09
2340	Grammy	2017	C42	3.7612	0.00213194	0.558725	0.861849	-0.00738496	23.6715	2.3979	0.622371	0.531296	0	1.49856	1.79176	0.317686	0.333333	0.947336	1	0.00111486	22250514881.48	1.07521e+10
2340	Grammy	2018	C42	3.68888	-0.0229989	0.449745	0.764551	-0.0046922	23.8256	2.48491	0.645108	0.372165	0	1.7166	1.79176	0.306315	0.333333	0.932717	1	0.00423782	24959826418.28	1.38782e+10
2340	Grammy	2021	C42	1.94591	-0.0146329	0.379644	0.820201	0.00143021	24.1147	2.70805	0.525858	-0.131513	0	1.64843	2.07944	0.238309	0.375	0.70594	1	0.0058152	34387817575.47	1.9301e+10
2341	Xinlun Technology	2017	C26	2.3979	-0.0268979	-0.0369385	0.0448223	-0.0865516	22.5502	2.70805	0.479387	0.290792	0	1.68303	1.94591	0.502494	0.428571	0.586642	0	0.31175	6333192332.63	1.72614e+09
2341	Xinlun Technology	2018	C26	2.07944	0.0135114	-0.294975	0.45941	-0.0651752	22.5691	2.77259	0.499454	0.305805	0	2.01167	1.94591	0.528737	0.428571	0.694984	0	0.258985	9551007246.219999	3.2137e+09
2341	Xinlun Technology	2019	C26	1.60944	-0.0118313	-0.119946	0.541229	-0.0525239	22.9799	2.83321	0.48102	0.861784	0	1.49597	1.94591	0.527755	0.428571	0.835681	0	0.227122	9563737449.950001	3.32197e+09
2341	Xinlun Technology	2020	C26	1.60944	0.114267	0.199364	0.339118	-0.0212739	22.9812	2.89037	0.487828	0.033689	0	1.12953	2.19722	0.459458	0.333333	0.772982	1	0.226218	7749006675.8	2.247e+09
2341	New nylon and new materials	2021	C26	1.94591	0.0591245	0.228482	0.229705	-0.0437738	22.7708	2.94444	0.533094	-0.323594	0	1.0456	2.19722	0.407136	0.333333	0.640425	1	0.226219	6273801598.65	1.3321e+09
2342	Juli rigging	2017	C33	3.55535	-0.0833065	-0.215221	0.0619777	0.0312262	22.1271	2.56495	0.405616	0.022947	0	1.93341	1.94591	0.407963	0.428571	0.769121	0	0.109534	4108452825.73	1.41594e+09
2342	Juli rigging	2018	C33	3.29584	-0.0832904	0.161127	-0.351865	0.0256011	22.1363	2.63906	0.416538	0.037235	0	1.74914	1.94591	0.369905	0.428571	0.692711	0	0.109534	3995629241.17	1.68514e+09
2342	Juli rigging	2019	C33	3.43399	-0.0570249	0.0236175	0.623807	0.0361241	22.1085	2.70805	0.395573	0.19012	0	1.17515	1.94591	0.387192	0.428571	0.780593	0	0.109323	4011183517.26	1.96595e+09
2342	Juli rigging	2020	C33	3.7612	-0.0768984	-0.234098	0.113027	0.0801535	22.1124	2.77259	0.394053	0.166641	0	1.13359	1.94591	0.385738	0.428571	0.780593	0	0.109323	4051195846.34	2.2147e+09
2342	Juli rigging	2021	C33	2.56495	-0.0840073	0.00562745	0.439647	0.0801535	22.1223	2.83321	0.392759	0.126528	0	1.35621	1.94591	0.38968	0.428571	0.78052	0	0.0572396	4230156684.21	2.4659e+09
2345	Chao Hongji	2020	C41	3.55535	-0.0734496	-0.736214	-1.12611	0.0524718	22.3871	2.63906	0.35204	0.090748	0	1.04189	2.19722	0.561166	0.333333	0.859467	0	0.0304588	5199368000.21	3.21526e+09
2345	Chao Hongji	2021	C41	3.68888	-0.0759144	-0.379434	-0.472614	0.0566583	22.3718	2.70805	0.332024	-0.092447	0	1.04494	2.19722	0.544525	0.333333	0.763116	1	0.0304588	5633455702.59	4.63649e+09
2347	Tyr Corporation	2017	C34	3.49651	-0.0501049	0.326683	-0.0590636	-0.0212739	21.3111	2.30259	0.321056	-0.023929	0	2.93113	2.07944	0.446832	0.375	0.343108	1	0.353902	1996386326.55	4.38259e+08
2347	Tyr Corporation	2018	C34	3.55535	-0.0397906	0.030911	0.552345	0.0512261	21.4146	2.3979	0.431908	0.194664	0	1.61134	2.19722	0.463061	0.333333	0.385018	1	0.386468	2223909186.27	7.46253e+08
2347	Tyr Corporation	2019	C34	3.73767	0.000874458	0.126891	-0.195462	0.0680857	21.5225	2.48491	0.483251	0.702768	0	1.15963	2.19722	0.46159	0.333333	0.385018	1	0.386468	2190150153.99	8.1838e+08
2347	Tyr Corporation	2020	C34	3.82864	0.0623982	0.142771	0.271657	0.0412261	21.5072	2.56495	0.46303	0.096652	0	1.27179	2.19722	0.440102	0.333333	0.343684	1	0.388483	2061746743.59	8.11976e+08
2347	Tyr Corporation	2021	C34	3.04452	0.0684188	0.267403	0.186366	0.0512261	21.4468	2.63906	0.434514	-0.007825	0	1.25995	2.19722	0.42552	0.333333	0.298055	0	0.388483	2598025338.68	1.05938e+09
2348	Gaole Shares	2017	C24	2.07944	-0.0586255	-0.595268	-0.427441	0.0131196	20.9999	3.3322	0.0574716	-0.026363	0	4.58368	2.07944	0.532878	0.375	1.52284	1	0.130512	1730499916.57	6.61153e+08
2348	Gaole Shares	2018	C24	2.63906	0.0253649	-0.662493	-0.149429	0.0131196	21.2717	3.3673	0.19919	0.638515	0	2.82488	2.07944	0.545987	0.375	1.55771	1	0.130858	1860470313.66	8.30248e+08
2348	Gaole Shares	2019	C24	3.46574	0.00378913	-0.338066	-0.250926	0.0412261	21.3441	3.4012	0.237198	0.255758	0	1.63175	2.07944	0.546348	0.375	1.54343	1	0.130858	1439469643.93	7.12431e+08
2348	Gaole Shares	2020	C24	2.56495	0.0165159	-0.113502	-0.532247	0.0524718	21.0875	3.43399	0.263467	-0.141906	0	2.07926	2.07944	0.534831	0.375	1.53189	1	0.130858	1161521676.61	5.07658e+08
2349	Essence Pharmaceutical	2017	C27	1.09861	0.0406592	-0.29555	-0.483835	-0.0806746	21.6517	2.30259	0.0900504	0.129628	1	2.72848	2.07944	0.751001	0.375	1.07883	0	0.0272671	3241587925.29	1.12092e+09
2349	Essence Pharmaceutical	2020	C27	1.60944	0.00678702	0.00850391	0.446897	0.0504854	21.8021	2.56495	0.269818	-0.145653	1	1.53332	2.19722	0.710458	0.333333	0.91658	0	0.0196421	3156027189.46	1.28135e+09
2349	Essence Pharmaceutical	2021	C27	1.09861	0.0200723	-0.0268432	-0.016011	0.015716	21.8726	2.63906	0.212067	0.107106	1	1.50032	1.94591	0.652914	0.428571	0.82023	0	0.00562218	3198096241.82	1.35787e+09
2350	Beijing Kerui	2018	C38	1.09861	-0.0407243	-0.141119	-0.385121	0.0622012	21.7943	3.21888	0.555191	0.246925	0	1.85374	2.19722	0.516652	0.333333	0.381535	0	0.00807672	3570101510.91	2.55058e+09
2350	Beijing Kerui	2019	C38	2.30259	-0.0476372	-0.47225	-0.0546567	0.0622012	21.9959	3.2581	0.488215	0.151359	0	1.32835	2.19722	0.53957	0.333333	0.379693	0	0.0138545	3381698827.5	2.42099e+09
2350	Beijing Kerui	2020	C38	1.38629	-0.0384212	-0.134449	0.238562	0.0622012	21.9416	3.29584	0.417682	-0.050808	0	1.232	2.19722	0.544529	0.333333	0.855047	0	0.0126787	3317373546.47	2.1829e+09
2355	Xingmin Zhitong	2019	C36	1.38629	0.0119913	-0.160057	0.122211	0.0162262	22.3135	2.99573	0.40375	0.011543	0	1.22983	2.07944	0.490107	0.375	0.400311	1	0.0641349	4846182385.07	1.83211e+09
2362	Hanwang Technology	2017	C39	3.29584	0.105314	-0.0503082	-0.597981	0.0569812	20.66	2.48491	0.166682	0.141333	0	4.55324	2.19722	0.429599	0.333333	0.802826	0	0.234642	1068414370.02	6.04386e+08
2362	Hanwang Technology	2018	C39	3.89182	0.116938	0.411159	0.0484487	0.0569812	20.7894	2.56495	0.205834	0.454156	0	4.3986	2.19722	0.401148	0.333333	0.763884	0	0.234489	1159422873.26	7.47282e+08
2362	Hanwang Technology	2019	C39	4.09434	0.116979	0.658411	-0.641221	0.0404457	20.8712	2.63906	0.235954	0.236432	0	2.42069	2.19722	0.415277	0.333333	0.786732	0	0.234353	1300922315.78	1.10451e+09
2362	Hanwang Technology	2020	C39	3.13549	0.122569	0.248292	-0.1317	0.0291854	20.9863	2.70805	0.263904	0.478033	0	2.5899	2.19722	0.39368	0.333333	0.721483	0	0.234333	2098304662.08	1.55516e+09
2362	Hanwang Technology	2021	C39	3.3322	0.104124	-0.562619	0.12052	0.0319669	21.4644	2.77259	0.202466	0.408012	0	2.42583	2.19722	0.442555	0.333333	0.815519	0	0.207596	2192524422.37	1.61326e+09
2363	Longji Machinery	2017	C36	2.30259	-0.0511809	-0.317719	-0.432962	-0.0976627	21.7173	3.13549	0.284221	0.061496	0	2.06849	1.94591	0.505597	0.428571	0.0633633	1	0.0010647	3295679051.81	1.72462e+09
2363	Longji Machinery	2018	C36	2.70805	-0.0204815	-0.0656488	-0.429273	-0.014559	21.9159	3.17805	0.300395	0.171808	0	1.35549	1.94591	0.554125	0.428571	0.217534	1	0.00109608	3444996305.72	1.90051e+09
2363	Longji Machinery	2019	C36	2.30259	-0.0251161	-0.340823	-0.0238974	-0.014559	21.9602	3.21888	0.310636	0.101987	0	0.885662	1.94591	0.526042	0.428571	0.179343	1	0.00109608	3437787919.62	1.63285e+09
2363	Longji Machinery	2020	C36	1.79176	-0.0193827	-0.286761	0.00660801	-0.014559	21.9581	3.2581	0.294101	-0.140839	0	1.03361	1.94591	0.504816	0.428571	0.132752	1	0.00109608	3230120444.09	1.59646e+09
2363	Longji Machinery	2021	C36	2.48491	-0.0198257	-0.20033	-0.448704	-0.014559	21.8958	3.29584	0.292144	-0.022281	0	1.16797	1.94591	0.479499	0.428571	0.0801939	1	0.00109632	3470450880.41	1.95967e+09
2364	Zhongheng Electric	2017	C38	2.63906	0.121748	0.782848	-0.478253	0.0134484	21.6993	2.77259	0.0973754	0.058587	0	3.65237	2.19722	0.564013	0.333333	0.426397	0	0.114094	2673206648.38	8.66109e+08
2364	Zhongheng Electric	2018	C38	2.89037	0.128347	0.602155	-0.326641	0.0134484	21.7065	2.83321	0.112749	-0.028099	0	2.14684	2.19722	0.557386	0.333333	0.423905	0	0.114094	2547002439.48	9.84083e+08
2364	Zhongheng Electric	2019	C38	2.77259	0.13563	0.61778	-0.128908	0.0134484	21.6582	2.89037	0.124445	0.13621	0	2.57879	2.07944	0.546381	0.375	0.423801	0	0.114094	2646920909.99	1.1736e+09
2364	Zhongheng Electric	2020	C38	2.83321	0.128725	0.662882	-0.194576	-0.0046922	21.6967	2.94444	0.184374	0.192585	0	2.5065	2.19722	0.550528	0.333333	0.361741	0	0.0934719	3448246791.16	1.4335e+09
2364	Zhongheng Electric	2021	C38	2.30259	0.109684	0.323032	-0.238334	-0.0342177	21.9611	2.99573	0.352507	0.221449	0	1.76418	2.07944	0.509494	0.375	0.297766	0	0.0772619	3262713275.77	1.81887e+09
2365	Yong'an Pharmaceutical	2020	C27	1.38629	0.00475852	-0.552258	-0.448704	0.0956706	21.3692	2.63906	0.131633	0.363072	0	1.53556	1.79176	0.326966	0.5	0.411964	0	0.232906	2163733031.71	1.17285e+09
2365	Yong'an Pharmaceutical	2021	C27	1.60944	-0.014086	-0.239889	0.312501	0.0956706	21.4951	2.70805	0.161723	-0.144179	0	1.36248	1.79176	0.341387	0.5	0.413269	0	0.230567	2285925658.35	1.56541e+09
2367	Kangli Elevator	2017	C34	4.06044	-0.0563229	-0.162882	-0.107146	-0.0368989	22.3736	2.30259	0.324042	0.013377	0	1.77284	1.79176	0.553593	0.5	0.127178	1	0.465297	5609719548.82	3.27994e+09
2367	Kangli Elevator	2018	C34	3.68888	-0.0682723	-0.0656201	0.152488	-0.0236527	22.4478	2.3979	0.325331	-0.010296	0	1.35594	1.94591	0.579215	0.428571	0.188074	1	0.456924	5507651077.01	3.09184e+09
2367	Kangli Elevator	2019	C34	4.67283	-0.0720716	0.0645683	0.0111587	-0.0174158	22.4294	2.48491	0.42173	-0.057348	0	1.15012	1.94591	0.553053	0.428571	0.179374	1	0.456924	5794699859.45	3.66313e+09
2367	Kangli Elevator	2020	C34	4.8828	-0.0589226	-0.0198657	-0.0608516	0.00216365	22.4802	2.56495	0.486266	0.184775	0	1.38162	1.94591	0.555361	0.428571	0.17202	1	0.456625	6284335213.37	4.28012e+09
2367	Kangli Elevator	2021	C34	2.63906	-0.0547818	-0.33861	-0.209119	0.0112262	22.5613	2.63906	0.519154	0.168432	0	1.50422	1.94591	0.58036	0.428571	0.235658	1	0.456637	7062623483.3	5.16991e+09
2369	Zhuoyi Technology	2017	C39	3.3322	-0.0934544	0.136135	0.325315	0.00727552	21.6909	2.56495	0.48683	-0.286147	0	2.18513	2.07944	0.277036	0.375	0.531564	1	0.168479	4071848388.7	2.76325e+09
2369	Zhuoyi Technology	2020	C39	3.3322	-0.15236	0.330966	0.411664	0.00727552	22.0946	2.77259	0.496581	0.062614	0	1.61198	2.07944	0.318115	0.375	0.631589	0	0.00306594	3016786322.8	3.04063e+09
2370	Asia Pacific Pharmaceutical	2020	C27	1.79176	0.0800002	-0.37327	-0.0431715	0.0131196	21.5423	2.94444	0.720915	-0.373635	0	2.0721	2.19722	0.534143	0.333333	1.01145	1	0.182153	1956320525.62	5.14885e+08
2372	Weixing New Materials	2017	C29	4.70048	-0.0555419	-0.263482	0.400888	-0.010549	22.0238	2.30259	0.251721	0.209354	0	3.20245	2.19722	0.739194	0.333333	0.901746	1	0.138244	4197904873.47	3.90296e+09
2372	Weixing New Materials	2018	C29	4.99043	-0.0561913	-0.131289	0.612757	-0.010549	22.1579	2.3979	0.235213	0.175061	0	4.14596	2.19722	0.732893	0.333333	0.8712	1	0.134278	4614076793.41	4.56954e+09
2372	Weixing New Materials	2019	C29	3.55535	-0.0468305	-0.0403319	0.651008	0.00196993	22.2524	2.48491	0.207377	0.170788	0	4.22489	2.19722	0.736879	0.333333	0.79156	1	0.128854	4824673068.86	4.66406e+09
2376	New Beiyang	2017	C39	5.34711	0.0822608	0.187705	0.547649	0.0338297	22.0847	2.70805	0.31646	0.350279	1	2.19723	2.19722	0.473698	0.444444	1.6311	0	0.0606067	4054596544.18	1.86043e+09
2376	New Beiyang	2018	C39	4.96981	0.112753	0.344692	0.128436	0.0338297	22.1231	2.77259	0.288985	0.137863	1	1.92626	2.19722	0.479931	0.444444	1.68172	0	0.0606067	4685798006.8	2.6352e+09
2376	New Beiyang	2019	C39	4.68213	0.118685	0.167216	0.365521	0.0144262	22.2678	2.83321	0.257604	0.416444	1	2.24301	2.19722	0.424194	0.444444	1.54143	0	0.0486177	5967615177.86	2.45086e+09
2376	New Beiyang	2020	C39	4.41884	0.119153	0.318904	0.616532	0.0511713	22.5096	2.89037	0.351904	-0.069951	1	1.67595	2.19722	0.452311	0.444444	1.5993	0	0.0484262	5920086715.63	2.39593e+09
2376	New Beiyang	2021	C39	3.29584	0.11675	0.171935	0.825001	0.0641853	22.5016	2.94444	0.339495	-0.022412	1	1.38393	2.19722	0.420471	0.444444	1.547	0	0.049492	6434054403.05	2.64565e+09
2378	Zhangyuan Tungsten Industry	2017	C32	2.48491	0.0194594	-0.348862	0.0898564	-0.0761208	21.9209	2.83321	0.410944	-0.024146	0	3.1396	2.3979	0.729217	0.363636	0.0358644	0	0.00133523	3597669049.9	1.83061e+09
2378	Zhangyuan Tungsten Industry	2018	C32	2.56495	0.0109528	-0.579965	-0.128187	-0.0761208	22.0036	2.89037	0.453375	0.395929	0	3.06634	2.19722	0.735372	0.333333	0.0374182	0	0.00133523	4004797920.51	1.86926e+09
2378	Zhangyuan Tungsten Industry	2019	C32	2.30259	0.00475691	0.122673	0.401121	-0.0421072	22.1108	2.94444	0.500453	0.021113	0	1.58907	2.19722	0.731429	0.333333	0.0363411	0	0.00123111	3688820157.31	1827799675
2378	Zhangyuan Tungsten Industry	2020	C32	3.3322	-0.00925402	-0.163355	0.263112	-0.0134614	22.0286	2.99573	0.541482	-0.022178	0	1.86343	2.19722	0.670206	0.333333	0.0367309	0	0.00112764	3904307172.62	1.93123e+09
2378	Zhangyuan Tungsten Industry	2021	C32	2.3979	-0.00982667	0.23812	0.361444	0.0109493	22.0853	3.04452	0.566677	0.056585	0	1.93056	2.19722	0.670703	0.333333	0.0402422	0	0.00833295	4574576721.79	2.66443e+09
2380	Keyuan Co., Ltd	2017	C38	2.89037	0.0932607	0.0793983	0.0411581	-0.0212739	21.5351	3.17805	0.120763	0.213183	0	1.96523	1.94591	0.632287	0.428571	1.20067	0	0.536897	2413265935.43	5.90942e+08
2380	Keyuan Co., Ltd	2018	C38	2.83321	0.0850862	-0.0907682	0.0995197	-0.0212739	21.6042	3.21888	0.142944	0.15265	0	1.51275	1.94591	0.614958	0.428571	1.19583	0	0.536897	2447653718.98	6.08873e+08
2381	Shuangjian Shares	2017	C29	2.30259	-0.0409726	-0.5139	0.0514625	-0.190255	21.6096	2.77259	0.265439	0.123271	0	1.67052	2.3979	0.577596	0.363636	1.35542	0	0.399216	2074311470.95	1.13788e+09
2381	Shuangjian Shares	2018	C29	1.94591	-0.0757828	-0.736214	-0.867381	-0.388774	21.4529	2.83321	0.182369	0.061506	0	1.45397	2.19722	0.562763	0.333333	1.35542	0	0.298617	2129023768.85	1.35814e+09
2381	Shuangjian Shares	2019	C29	2.07944	-0.0778209	-0.736214	-0.837036	-0.388774	21.4789	2.89037	0.198059	0.193577	0	1.29636	2.19722	0.552565	0.333333	1.35542	0	0.298617	2328044904.28	1.52528e+09
2381	Shuangjian Shares	2020	C29	2.19722	-0.099333	-0.554998	-0.465223	-0.0148963	21.5683	2.94444	0.23954	0.123062	0	1.56442	2.19722	0.517553	0.333333	1.10904	0	0.29016	2651239381.88	1.81115e+09
2381	Shuangjian Shares	2021	C29	1.60944	-0.10993	-0.64611	-0.0594618	0.0381397	21.6983	2.99573	0.25402	0.187423	0	1.42808	2.19722	0.472562	0.333333	0.858969	0	0.29016	2802759047.8	1.91622e+09
2382	Blue Sail Medical	2020	C35	2.07944	-0.0551291	-0.310394	0.218695	0.0256011	23.308	2.56495	0.361688	0.31001	0	1.16231	2.3979	0.736708	0.363636	0.942818	0	0.00769047	17034777959.42	7.86943e+09
2383	Unite with the masses to strengthen one's thinking	2017	C39	1.60944	0.123758	0.897288	-0.237998	0.0680857	22.3132	2.30259	0.270369	0.545808	0	1.91553	1.94591	0.567917	0.428571	0.279368	1	0.394551	8327196057.04	2.2877e+09
2383	Unite with the masses to strengthen one's thinking	2018	C39	2.19722	0.177229	0.600806	-0.399196	0.02592	22.8428	2.3979	0.546599	0.954829	0	1.84809	1.94591	0.575986	0.428571	0.307506	1	0.390188	9657183806.32	2.29999e+09
2383	Unite with the masses to strengthen one's thinking	2019	C39	2.77259	0.202166	0.836222	0.0684104	0.02592	22.991	2.48491	0.590634	0.005371	0	1.32843	1.94591	0.556597	0.428571	0.312397	1	0.388973	8550815443.8	1.54891e+09
2383	Unite with the masses to strengthen one's thinking	2020	C39	1.60944	0.248668	0.22412	0.172606	0.0724761	22.8693	2.56495	0.656472	-0.326557	1	1.32866	1.94591	0.498534	0.428571	0.615105	1	0.292248	7267130277.69	1.69024e+09
2383	Unite with the masses to strengthen one's thinking	2021	C39	1.38629	0.247199	0.13256	-0.161676	0.0646636	22.7066	2.63906	0.754521	0.091242	1	1.3653	1.94591	0.497887	0.428571	0.991055	1	0.240712	4986721883.21	2.10755e+09
2384	Dongshan Precision	2017	C33	2.83321	0.00847999	0.579991	0.12826	0.0319669	23.4405	2.94444	0.818564	1.10457	0	1.59647	2.19722	0.681164	0.333333	1.62331	0	0.465313	22113480252.92	1.53896e+10
2384	Dongshan Precision	2018	C39	2.30259	0.0599849	0.750275	0.136751	0.0512261	23.8195	2.99573	0.647614	0.831372	0	1.52155	2.19722	0.64479	0.333333	1.83092	0	0.36812	31135656958.4	1.98254e+10
2384	Dongshan Precision	2019	C39	1.60944	-0.0457371	0.493145	0.578022	0.0512261	24.1616	3.04452	0.729067	0.288238	0	1.22541	2.19722	0.571107	0.333333	2.00643	0	0.318364	31670271635.86	2.35528e+10
2384	Dongshan Precision	2020	C39	1.94591	-0.0360779	0.609176	0.448794	0.0512261	24.1786	3.09104	0.725376	0.188011	0	1.68473	2.19722	0.448996	0.333333	1.58308	0	0.285236	37503068713.54	2.80934e+10
2384	Dongshan Precision	2021	C39	1.79176	-0.0440516	0.873589	0.569991	0.0412261	24.3477	3.13549	0.648696	0.192783	0	1.61606	2.19722	0.37474	0.333333	1.50065	0	0.249214	37951408787.25	3.17931e+10
2386	Tianyuan Group	2017	C26	4.17439	-0.0367461	0.370053	-0.0287338	0.0212262	23.3785	3.13549	0.690656	0.16798	1	1.11693	2.3979	0.438439	0.363636	1.29674	0	0.000155122	13401567645.99	1.52856e+10
2386	Tianyuan Group	2018	C26	3.3322	-0.0323167	0.45632	0.185975	0.0395254	23.3186	3.17805	0.677385	0.222664	1	1.09738	2.3979	0.412657	0.363636	1.18278	0	0.000155122	13980383470.34	1.81232e+10
2386	Tianyuan Group	2019	C26	2.70805	-0.0443921	0.586638	0.12092	0.0395254	23.3609	3.21888	0.633695	0.185639	1	0.941955	2.3979	0.490894	0.363636	1.44669	0	0.000133433	13772753696.97	2.31032e+10
2389	Aerospace Rainbow	2021	C39	1.79176	0.0168858	0.624856	0.517155	0.0724761	22.8983	2.70805	0.230081	-0.036176	1	2.86566	2.19722	0.554149	0.333333	1.22526	0	0.0720359	9511900448.23	2.91383e+09
2390	Xinbang Pharmaceutical	2017	C27	2.30259	-0.11829	-0.397469	-0.0455211	-0.0513344	23.1025	3.09104	0.399374	0.233812	0	1.4011	2.48491	0.554283	0.333333	1.09033	0	0.0523467	11954952353.81	6.00247e+09
2390	Xinbang Pharmaceutical	2018	C27	2.3979	-0.119445	-0.126314	-0.0299515	-0.0513344	23.2044	3.13549	0.434657	0.163939	0	1.43718	2.48491	0.541031	0.333333	1.05876	0	0.0349449	10854314146.17	6.58028e+09
2390	Xinbang Pharmaceutical	2019	C27	2.48491	-0.123094	-0.045091	-0.430179	-0.0513344	23.1078	3.17805	0.523828	0.096262	0	1.10393	2.48491	0.542496	0.333333	0.952297	0	0.0561028	10419401537.72	6.65506e+09
2390	Xinbang Pharmaceutical	2020	C27	2.19722	-0.129781	0.0317416	-0.00794184	-0.0513344	23.0669	3.21888	0.515489	0.011365	0	1.33188	2.48491	0.497663	0.333333	0.948775	0	0.0869762	9662173468.049999	5.84562e+09
2391	Changqing Shares	2017	C26	1.60944	0.0102216	-0.358387	-0.0895908	-0.0148963	22.1069	2.77259	0.262894	0.006597	0	1.5138	1.94591	0.625695	0.428571	0.67292	0	0.45165	3825020229.83	2.24531e+09
2391	Changqing Shares	2018	C26	2.56495	0.00867544	-0.302432	0.201351	-0.0148963	22.0648	2.83321	0.199866	0.225054	0	1.36458	1.94591	0.632099	0.428571	0.67292	0	0.45165	4072542697.05	3.0008e+09
2391	Changqing Shares	2019	C26	2.56495	0.00739974	-0.18595	0.0910563	-0.0447114	22.1275	2.89037	0.195496	0.336475	0	1.0838	1.94591	0.64068	0.428571	0.67292	0	0.451845	5142451822.72	3.37717e+09
2391	Changqing Shares	2020	C26	2.3979	0.0058732	-0.0724484	-0.0874611	-0.0447114	22.3608	2.94444	0.324016	0.125425	0	1.11409	1.94591	0.61851	0.428571	0.672919	0	0.466096	5674741428.1	3.00826e+09
2392	Beijing Li'er	2017	C30	2.70805	-0.00230906	-0.485607	0.21813	-0.0771949	22.314	2.30259	0.386058	0.064713	0	1.43017	2.3979	0.470384	0.363636	0.663964	0	0.397394	5311161192.88	2.2772e+09
2392	Beijing Li'er	2018	C30	3.63759	0.00343223	-0.677743	-0.181987	-0.0771949	22.3931	2.3979	0.406529	0.211656	0	1.33042	2.3979	0.432656	0.363636	0.557503	0	0.375363	5177488490.34	3.19692e+09
2392	Beijing Li'er	2019	C30	3.46574	-0.00501049	-0.125605	0.680487	-0.146274	22.3676	2.48491	0.334142	0.403881	0	1.04435	2.19722	0.431	0.333333	0.550634	0	0.298357	5590187129.79	3.74241e+09
2392	Beijing Li'er	2020	C30	3.7612	0.0890263	-0.335615	0.556398	-0.208774	22.4443	2.56495	0.31781	0.170629	0	1.09622	2.19722	0.430165	0.333333	0.506618	0	0.298357	6199951172.63	4.31083e+09
2392	Beijing Li'er	2021	C30	3.78419	0.0883192	-0.0383367	0.713913	-0.208774	22.5478	2.63906	0.334051	0.151886	0	1.13709	2.19722	0.427168	0.333333	0.507431	0	0.298357	6828549591.76	4.91075e+09
2393	Lisheng Pharmaceutical	2018	C27	1.09861	0.0270448	-0.736214	-0.855799	0.015716	22.0267	2.83321	0.163583	0.215598	1	1.713	2.19722	0.566168	0.333333	0.0779095	0	0	3917201547.49	1.50361e+09
2393	Lisheng Pharmaceutical	2019	C27	1.60944	0.0556883	-0.736214	-0.371247	-0.014559	22.0886	2.89037	0.179936	0.460616	1	1.18276	2.07944	0.568312	0.375	0.0829736	0	0	5272702523.46	1.61528e+09
2393	Lisheng Pharmaceutical	2020	C27	1.60944	0.065102	-0.498361	0.0376197	0.0112262	22.3858	2.94444	0.162318	0.074267	1	1.10804	1.94591	0.569521	0.428571	0.0841613	0	0	5022182988.99	1.14084e+09
2393	Lisheng Pharmaceutical	2021	C27	1.60944	0.0347698	-0.170578	0.104711	0.0350278	22.3371	2.99573	0.143381	-0.29372	1	0.884146	2.19722	0.565891	0.333333	0.0729855	0	0	5190932494.57	1.09194e+09
2394	MediaTek	2017	C17	1.79176	-0.0355806	0.309554	-0.546551	0.0568511	22.2762	2.70805	0.390043	0.075249	0	1.60122	2.19722	0.561936	0.333333	0.266955	0	0	4187230736.27	4.00362e+09
2394	MediaTek	2018	C17	2.07944	-0.0252458	0.780953	-0.1286	0.0568511	22.1553	2.77259	0.266104	0.070885	0	1.20229	2.19722	0.512778	0.333333	0.212578	0	0	4248993575.15	4.16869e+09
2394	MediaTek	2019	C17	2.83321	-0.021299	0.571554	-0.727345	0.0568511	22.1699	2.83321	0.241799	0.041231	0	1.00967	2.19722	0.517306	0.333333	0.214949	0	0.00674201	4512173618.67	3.91053e+09
2394	MediaTek	2020	C17	1.60944	-0.0110297	0.688609	-0.691253	0.0322469	22.23	2.89037	0.239553	-0.06193	0	0.947721	2.19722	0.515569	0.333333	0.247609	0	0.0405292	4809180091.46	3.87326e+09
2394	MediaTek	2021	C17	1.09861	-0.0350161	0.063197	-0.0628369	0.0342817	22.2938	2.94444	0.225641	-0.00953	0	0.916038	2.19722	0.508229	0.333333	0.22512	0	0.0292917	5293830194.3	3.89698e+09
2397	Mengjie Shares	2017	C17	3.43399	0.031421	-0.327553	-1.12611	-0.046052	21.6375	2.48491	0.388483	-0.046697	0	1.78585	2.3979	0.706013	0.363636	0.747311	0	0.67629	3300487953.85	1.93392e+09
2397	Mengjie Shares	2018	C17	3.91202	0.00599611	-0.476597	-0.319005	-0.046052	21.9173	2.56495	0.363411	0.336887	0	1.46367	2.3979	0.777405	0.363636	1.89744	0	0.452426	3389896032.49	2.30809e+09
2397	Mengjie Shares	2019	C17	3.43399	0.00833073	-0.422727	-0.240399	0.0225281	21.9441	2.63906	0.378338	0.193476	0	1.17754	2.3979	0.684521	0.363636	1.89743	0	0.447703	3474412097.13	2.60361e+09
2397	Mengjie Shares	2020	C17	3.61092	0.0116879	-0.30055	-0.359913	0.0212262	21.9687	2.70805	0.409825	0.128035	0	1.3091	2.3979	0.695341	0.363636	1.73684	0	0.464642	3382410953.2	2.22011e+09
2397	Mengjie Shares	2021	C17	2.30259	0.00751167	-0.452874	-0.42749	0.00110269	21.9419	2.77259	0.45568	-0.147296	0	1.36506	2.3979	0.636086	0.363636	1.6401	0	0.465775	3411289000.09	2.46266e+09
2402	Harmony and Tai	2017	C39	4.77068	-0.0805259	-0.0289324	0.126223	0.0813496	21.1926	2.30259	0.327384	0.212077	0	4.40364	2.19722	0.446346	0.333333	1.22166	1	0.179732	2102569475.78	1.97857e+09
2402	Harmony and Tai	2018	C39	5.47227	-0.0771251	0.750179	0.770712	0.0712261	21.4664	2.3979	0.360822	0.469853	0	3.59357	2.19722	0.444746	0.333333	1.2308	1	0.177529	3619471946.81	2.67111e+09
2402	Harmony and Tai	2019	C39	4.8828	-0.0522178	1.2013	0.660677	0.0813496	22.0096	2.48491	0.536123	0.350022	0	1.83733	2.19722	0.40763	0.333333	1.04188	1	0.175645	4542636590.7	3.64938e+09
2402	Harmony and Tai	2020	C39	4.55388	-0.0229989	1.00367	0.674642	0.0813496	22.2368	2.56495	0.520651	0.366242	0	2.72339	2.19722	0.320512	0.333333	0.615428	1	0.171887	6195168682.07	4.66568e+09
2402	Harmony and Tai	2021	C39	3.4012	-0.0362071	0.880858	0.225429	0.0813496	22.547	2.63906	0.466887	0.278484	0	2.74794	2.19722	0.309814	0.333333	0.608082	1	0.163753	7142559841.3	5.98585e+09
2403	Aishida	2017	C33	5.36129	-0.0905689	-0.432993	-0.465617	-0.046052	21.9652	3.17805	0.380318	0.136269	0	1.70932	1.94591	0.6235	0.428571	0.530919	1	0.122058	4335261666.41	3.07155e+09
2403	Aishida	2018	C33	4.93447	-0.081534	-0.172411	-0.0556839	0.0463282	22.19	3.21888	0.48297	0.205692	0	1.39822	1.94591	0.625703	0.428571	0.530919	1	0.122058	4664177532.1	3.25773e+09
2403	Aishida	2019	C33	4.83628	-0.0461887	-0.0894364	0.154573	0.0131196	22.2632	3.2581	0.518268	0.060614	0	1.08646	1.94591	0.635677	0.428571	0.530919	1	0.132078	5219894983.73	3.54214e+09
2403	Aishida	2020	C33	5.34711	-0.055915	0.58333	0.106185	0.0361241	22.3757	3.29584	0.584272	0.087305	0	1.1394	1.94591	0.639495	0.428571	0.530919	1	0.132078	5509926421.66	2.89295e+09
2403	Aishida	2021	C33	4.82831	-0.0622349	0.2256	0.430199	0.038631	22.4298	3.3322	0.588122	-0.183278	0	1.07457	1.94591	0.639495	0.428571	0.530919	1	0.132078	5879755580.42	3.50823e+09
2404	Jiaxin Silk	2017	C18	1.09861	-0.0251939	-0.609362	-0.333169	-0.0310879	21.5489	2.89037	0.402741	0.119172	0	2.12198	2.19722	0.420763	0.333333	0.727503	0	0.307918	2509951067.35	2.77317e+09
2404	Jiaxin Silk	2018	C18	1.38629	-0.0131274	-0.176885	-0.426694	-0.000440538	21.6435	2.94444	0.444529	0.230572	0	1.67197	2.19722	0.417111	0.333333	0.727503	0	0.303743	3035439659.02	3.1812e+09
2404	Jiaxin Silk	2019	C18	1.09861	-0.0194161	-0.380984	-0.101282	-0.00564885	21.8336	2.99573	0.399423	0.147138	0	1.28833	2.19722	0.530509	0.333333	1.27537	0	0.27376	3026048198.91	3.43847e+09
2406	Far East Transmission	2017	C36	3.09104	0.000790549	0.14166	-0.449432	0.055689	21.6483	2.30259	0.10995	0.105547	0	1.71164	2.19722	0.423468	0.333333	0.321331	1	0.389468	2725773172.2	1.52261e+09
2406	Far East Transmission	2018	C36	3.09104	-0.00976	0.363367	-0.483812	-0.0134614	21.726	2.3979	0.138731	0.486526	0	1.45458	2.19722	0.428673	0.333333	0.333856	0	0.343531	2805928653.39	1.71962e+09
2406	Far East Transmission	2019	C36	1.38629	-0.0066895	0.176844	-0.0940892	0.0112262	21.755	2.48491	0.130575	0.129386	0	1.13947	2.19722	0.429889	0.333333	0.3296	0	0.345331	4024908525.68	1.7542e+09
2406	Far East Transmission	2020	C36	2.99573	-0.0318568	-0.220641	-0.26708	0.0690039	22.1158	2.56495	0.280962	0.020112	0	1.08792	2.19722	0.427494	0.333333	0.320998	0	0.345331	4262358283.05	2.16533e+09
2407	Polyfluorouracil	2017	C26	2.94444	-0.0377365	0.216176	0.655098	0.00402892	22.3831	2.56495	0.452753	0.3093	0	3.27144	2.19722	0.235646	0.333333	0.253635	0	0.181724	7036044048.61	3.73585e+09
2407	Polyfluorouracil	2018	C26	3.3673	-0.0579309	-0.0443711	0.458285	0.00110269	22.6743	2.63906	0.54544	0.307597	0	2.1817	2.19722	0.25406	0.333333	0.249972	0	0.174466	8158581885.04	3.91277e+09
2407	Polyfluorouracil	2019	C26	2.89037	0.0123288	0.302069	0.496889	0.0317106	22.8223	2.70805	0.507444	0.047358	0	1.3488	2.19722	0.250489	0.333333	0.642643	0	0.161614	9042507681.74	3.85075e+09
2407	Polyfluorouracil	2020	C26	2.3979	-0.0193928	0.0263861	0.438573	0.00110269	22.9252	2.77259	0.616626	-0.01585	0	1.51525	2.19722	0.247484	0.333333	0.58602	0	0.15525	9651094956.959999	4.20878e+09
2407	Polyfluorouracil	2021	C26	2.3979	-0.027427	0.0293339	0.662088	0.0177886	22.9903	2.83321	0.634752	0.092977	0	1.91105	2.19722	0.244707	0.333333	0.665631	0	0.140068	11805976785.56	7.79854e+09
2408	Qi Xiang Tengda	2019	C26	2.07944	-0.0221531	-0.237828	-0.519853	0.0178698	23.167	2.48491	0.353277	0.256358	0	1.39957	2.19722	0.631479	0.333333	0.134311	1	0.0265264	14130817063.18	3.00577e+10
2409	Yake Technology	2020	C26	2.89037	-0.0157317	-0.343272	0.37735	0.0412261	22.3467	3.13549	0.103286	0.184171	0	1.60071	2.19722	0.693428	0.333333	1.543	1	0.48335	5923653751.74	2.27303e+09
2414	Gaode Infrared	2017	C39	1.94591	0.0393706	-0.379434	0.105291	0.0114477	22.1251	2.56495	0.199447	0.281468	0	3.01041	1.94591	0.751306	0.428571	0.864664	1	0.288606	4125842373.35	1.01646e+09
2414	Gaode Infrared	2018	C39	2.19722	0.0686279	0.213226	-0.0263095	0.0178698	22.1405	2.63906	0.200234	0.254368	0	2.32991	1.94591	0.737695	0.428571	0.855583	1	0.288522	4403096950.54	1.08363e+09
2414	Gaode Infrared	2019	C39	2.89037	0.0712824	0.557196	0.229572	0.0109493	22.2056	2.70805	0.234713	0.06608	0	2.74676	1.94591	0.72971	0.428571	0.843988	0	0.288071	4332331647.25	1.63797e+09
2414	Gaode Infrared	2020	C39	3.49651	0.0748379	0.612889	0.057006	0.0334136	22.1894	2.77259	0.18439	0.511566	0	3.91761	1.94591	0.759746	0.428571	0.894862	0	0.287388	6338745860.18	3.33352e+09
2414	Gaode Infrared	2021	C39	2.30259	0.0625847	0.720418	0.521857	0.0391486	22.5699	2.83321	0.313327	1.03515	0	8.68987	1.94591	0.757581	0.428571	0.884887	0	0.287388	9259387587.98	3.49968e+09
2415	Hikvision	2017	C39	5.86363	0.277211	0.890876	0.0282631	0.0213506	24.4451	2.77259	0.407662	0.263248	1	3.24358	2.19722	0.724143	0.444444	0.671482	0	0.180952	51570963466.61	4.19055e+10
2415	Hikvision	2018	C39	5.86363	0.303289	1.05859	0.165466	0.0213506	24.6662	2.83321	0.406563	0.312663	1	6.02184	2.19722	0.790595	0.444444	0.823375	0	0.168135	63484352233.42	4.98371e+10
2415	Hikvision	2019	C39	5.86363	0.266567	1.17995	0.0937424	0.0122256	24.8741	2.89037	0.401992	0.189275	1	3.69843	2.19722	0.75126	0.444444	0.739325	0	0.159735	75358000240.28999	5.76581e+10
2415	Hikvision	2020	C39	5.86363	0.265247	1.13725	0.008376	0.0148258	25.0455	2.94444	0.396576	0.156931	1	3.98437	2.19722	0.714253	0.444444	0.681811	0	0.155365	88701682384.2	6.35035e+10
2415	Hikvision	2021	C39	5.86363	0.272546	1.2013	-0.0326102	0.0265203	25.2085	2.99573	0.385809	0.101379	1	4.89513	2.19722	0.685927	0.444444	0.565345	0	0.129861	103864543195.18	8.14201e+10
2422	Koren Pharmaceutical	2017	C27	4.81218	-0.0370669	0.374151	0.759715	-0.0111738	23.8764	2.70805	0.510192	0.103384	0	1.34268	2.19722	0.575998	0.333333	0.949051	0	0.374792	27988160462	11434948841
2422	Koren Pharmaceutical	2018	C27	4.65396	-0.0153708	0.482311	0.682638	-0.0253419	24.055	2.77259	0.571874	0.334932	0	1.60925	2.19722	0.531371	0.333333	0.717119	0	0.375091	29360882983	16351790239
2422	Koren Pharmaceutical	2019	C27	4.39445	-0.0125387	0.422863	0.732962	-0.00797385	24.1029	2.83321	0.558456	0.429984	0	1.40828	2.07944	0.506984	0.375	0.68736	0	0.375275	31485373711	17636267044
2422	Koren Pharmaceutical	2020	C27	4.21951	-0.00307833	0.410091	0.83552	0.0240262	24.1728	2.89037	0.558333	0.078553	0	1.45399	2.19722	0.480435	0.333333	0.628399	0	0.375287	31983345963	16464201277
2422	Koren Pharmaceutical	2021	C27	3.17805	-0.00594942	0.266246	0.875383	0.0240262	24.1885	2.94444	0.562173	-0.066458	0	1.33246	2.07944	0.507192	0.375	0.70891	0	0.270113	31539910785	17277407533
2424	Guizhou Bailing	2017	C27	1.38629	-0.0941362	-0.736214	-0.274398	-0.115024	22.1669	2.89037	0.276352	0.165934	0	3.89625	2.19722	0.749372	0.444444	0.379429	0	0.642043	4822671249.89	2.59182e+09
2424	Guizhou Bailing	2018	C27	2.3979	-0.0923943	-0.736214	-0.606249	-0.115024	22.2966	2.94444	0.281063	0.170537	0	2.96363	2.19722	0.739765	0.444444	0.370265	0	0.642043	5976300488.7	3.13684e+09
2424	Guizhou Bailing	2019	C27	2.19722	-0.0937568	-0.736214	-0.115834	-0.115024	22.5111	2.99573	0.343281	0.210287	0	1.72738	2.19722	0.734334	0.444444	0.362658	0	0.645229	7048928686.43	2.85059e+09
2424	Guizhou Bailing	2020	C27	2.19722	-0.116323	-0.157349	-0.101214	-0.115024	22.6761	3.04452	0.413224	-0.091257	0	1.59669	2.19722	0.733095	0.444444	0.474018	0	0.598553	7032834480.26	3.08789e+09
2424	Guizhou Bailing	2021	C27	1.94591	-0.116141	0.153426	-0.384403	0.0112262	22.6739	3.09104	0.442575	0.083247	0	1.55865	2.07944	0.67313	0.5	0.608401	0	0.448534	6489334127.28	3.11165e+09
2429	Zhaochi Shares	2017	C39	2.89037	-0.0355429	-0.213067	-0.256645	-0.0421072	23.2325	2.30259	0.368738	0.226624	0	1.73303	2.07944	0.709691	0.375	0.248477	0	0.00902425	16619660510.04	1.02287e+10
2429	Zhaochi Shares	2018	C39	3.09104	-0.0789027	0.369008	0.173097	-0.0525239	23.5339	2.3979	0.502719	0.367955	0	1.41937	2.07944	0.703585	0.375	0.2476	0	0.00902425	18709795626.78	1.28709e+10
2429	Zhaochi Shares	2019	C39	2.70805	-0.0653914	-0.151541	-0.040226	-0.0421072	23.6523	2.48491	0.536044	0.258312	0	0.996278	2.07944	0.703696	0.375	0.247722	0	0.00902425	21963110748.12	1.33022e+10
2430	Hangzhou Oxygen Group Co., Ltd	2017	C35	2.83321	0.00900772	-0.308623	0.503001	0.0304552	23.0172	2.70805	0.6234	-0.167552	1	1.34001	2.19722	0.77477	0.333333	0.248078	0	0.00323299	11089204682.57	6.4518e+09
2430	Hangzhou Oxygen Group Co., Ltd	2018	C35	3.3673	0.0133226	-0.479112	0.634661	0.0304552	23.1292	2.77259	0.548074	0.304853	1	1.65657	2.19722	0.788665	0.333333	0.36489	0	0.00209085	11346821216.53	7.90122e+09
2430	Hangzhou Oxygen Group Co., Ltd	2019	C35	3.46574	0.0372609	0.131687	0.9479	0.0724761	23.1522	2.83321	0.496552	0.224653	1	1.28693	2.19722	0.765464	0.333333	0.309895	0	0.00156814	12049344720.21	8.18701e+09
2430	Hangzhou Oxygen Group Co., Ltd	2020	C35	4.12713	0.0142386	0.105755	0.854708	0.0816262	23.2123	2.89037	0.484755	0.036171	1	1.55388	2.19722	0.74203	0.333333	0.272887	0	0.0011761	14435420121.8	1.00208e+10
2430	Hangzhou Oxygen Group Co., Ltd	2021	C35	3.21888	-0.00543624	0.0955253	0.9479	0.0816262	23.393	2.94444	0.526703	0.223984	1	2.46926	2.19722	0.749262	0.333333	0.286364	0	0.000882076	16047271165.92	1.18778e+10
2434	Wan Liyang	2018	C36	3.04452	-0.00779718	0.231128	0.322106	0.0738348	22.9333	2.70805	0.323177	0.347764	0	1.66289	2.19722	0.684088	0.333333	1.15664	0	0.000912296	9844723691.540001	4.37075e+09
2434	Wan Liyang	2019	C36	4.41884	-0.0135811	-0.0926145	0.306162	0.086365	23.0102	2.77259	0.382398	-0.131097	0	1.21595	2.19722	0.696579	0.333333	1.15898	0	0.000912296	10901727096.08	5.09983e+09
2434	Wan Liyang	2020	C36	4.04305	0.00987835	-0.0617981	0.0593088	0.0834699	23.1122	2.83321	0.428061	0.16681	0	1.51971	2.19722	0.706126	0.333333	1.15664	0	0.000919104	11580861176.59	6.06488e+09
2434	Wan Liyang	2021	C36	3.78419	0.0267246	0.138523	0.194355	0.0939943	23.1726	2.89037	0.422466	0.189231	0	1.45426	2.19722	0.702647	0.333333	1.20507	0	0.000919104	10002630392	5.47501e+09
2438	Jiangsu Shentong	2017	C34	3.78419	0.00332001	-0.362971	-0.283514	0.0440606	21.3899	2.77259	0.394345	0.404565	0	2.06302	1.94591	0.520682	0.428571	1.12309	0	0.435939	2905922859.62	7.55661e+08
2438	Jiangsu Shentong	2018	C34	4.27667	0.0151834	-0.41959	-0.1884	0.0308956	21.79	2.83321	0.407882	0.258423	0	1.33669	1.94591	0.475674	0.428571	1.58519	0	0.307224	3296406246.47	1.08746e+09
2438	Jiangsu Shentong	2019	C34	4.52179	0.00140987	-0.226384	-0.109827	0.023865	21.9161	2.89037	0.452949	0.439089	0	1.22739	1.94591	0.481227	0.428571	1.17801	0	0.230826	3358499700.47	1.34822e+09
2438	Jiangsu Shentong	2020	C34	4.44265	0.00670007	0.136899	-0.131335	0.0593593	21.9348	2.94444	0.413351	0.239784	0	1.48231	1.94591	0.555911	0.428571	1.78872	0	0.134341	3590306213.54	1.58555e+09
2438	Jiangsu Shentong	2021	C34	3.09104	0.0183026	-0.0501358	-0.18933	0.0481706	22.0015	2.99573	0.397821	0.176033	0	2.12505	1.94591	0.569696	0.428571	1.69179	0	0.0860115	4386000159.42	1.90972e+09
2440	Runtu Shares	2019	C26	2.07944	-0.015837	0.0296942	-0.307058	0.0455514	23.0329	2.70805	0.184671	0.067212	0	1.16935	2.19722	0.533915	0.333333	1.85403	0	0.247073	10910713769.79	6.51317e+09
2440	Runtu Shares	2020	C26	1.79176	-0.0142348	-0.0293846	-0.390556	0.0455514	23.113	2.77259	0.175679	0.007594	0	1.29059	2.19722	0.541467	0.333333	1.78337	0	0.23254	11354172670.91	5.22813e+09
2442	Longxing Chemical	2017	C26	1.38629	-0.0329284	-0.736214	-0.606249	-0.0421072	21.6841	2.19722	0.575604	0.061154	0	2.42449	2.07944	0.647382	0.375	1.29435	0	0.278044	2971430590.57	2.70225e+09
2442	Longxing Chemical	2018	C26	1.60944	-0.069282	0.148397	-0.0163093	-0.0965289	21.8123	2.30259	0.618515	0.465985	0	2.29541	1.94591	0.648327	0.428571	1.65143	1	0.00075	2913300463.04	3.08574e+09
2442	Longxing Chemical	2019	C26	1.38629	-0.0468407	-0.574028	-0.555263	-0.0421072	21.7926	2.3979	0.565398	0.141915	0	1.81024	1.94591	0.686063	0.428571	1.65154	0	0.00124375	2662487831.67	2.80593e+09
2442	Longxing Chemical	2020	C26	1.09861	-0.0429879	-0.106784	-0.258546	-0.0421072	21.7025	2.48491	0.535317	-0.090677	0	1.5552	1.94591	0.51799	0.428571	1.36544	0	0.00124375	2517077655.44	2.29575e+09
2443	Jinzhou Pipeline	2017	C33	2.70805	-0.0468029	-0.165826	0.353149	0.00128531	21.9048	2.70805	0.351621	-0.001415	0	2.06182	2.19722	0.263535	0.333333	1.21057	1	0.0441758	3255595007.71	3.86295e+09
2443	Jinzhou Pipeline	2018	C33	2.19722	-0.0317651	0.266216	-0.153966	-0.0143294	21.9036	2.77259	0.306325	0.464439	0	1.72059	2.19722	0.25406	0.333333	0.392163	0	0.00993065	3756904994.95	4.80769e+09
2443	Jinzhou Pipeline	2019	C33	2.77259	-0.0229247	-0.037591	-0.0482776	-0.0148963	22.0469	2.83321	0.358145	0.244565	0	1.09151	2.19722	0.353182	0.333333	0.560047	0	0.00756325	3710295198.73	5.0491e+09
2443	Jinzhou Pipeline	2020	C33	2.70805	-0.0348926	0.0114694	0.190537	0.0361241	22.0344	2.89037	0.29912	0.050213	0	1.23736	2.19722	0.335015	0.333333	0.4359	0	0.00503192	4041733943.1	5.10987e+09
2443	Jinzhou Pipeline	2021	C33	1.09861	-0.0333214	0.116567	-0.228912	0.0412261	22.1199	2.94444	0.244602	0.012036	0	1.06091	2.07944	0.306055	0.375	0.350785	0	0.00358043	4438247818.62	7.04349e+09
2444	Giant Star Technology	2017	C33	5.46806	0.0168919	0.308494	0.413423	-0.0162531	22.6823	2.77259	0.190723	0.134374	0	2.34755	2.19722	0.597002	0.333333	0.244562	1	0.0786079	7921800765.88	4.28061e+09
2444	Giant Star Technology	2018	C33	5.23111	0.000780178	0.626823	0.477866	-0.0162531	22.7929	2.83321	0.230729	0.187962	0	2.04259	2.19722	0.58403	0.333333	0.237164	1	0.0786077	9281397295.299999	5.93467e+09
2444	Giant Star Technology	2019	C33	5.1299	-0.0205104	1.02023	0.579779	-0.0993989	22.9513	2.89037	0.265044	0.386408	0	1.34185	2.19722	0.600804	0.333333	0.24738	1	0.0782727	11132498783.42	6.62546e+09
2444	Giant Star Technology	2020	C33	5.43372	-0.034807	0.84711	0.7461	-0.103836	23.1331	2.94444	0.315838	0.116399	0	1.33235	2.19722	0.58813	0.333333	0.227181	1	0.0776026	13677779045.68	8.54444e+09
2444	Giant Star Technology	2021	C33	4.66344	-0.0483798	0.59965	0.825317	-0.0965289	23.339	2.99573	0.339263	0.289636	0	2.68079	2.19722	0.621889	0.333333	0.290438	1	0.0760628	17307154886.67	1.09197e+10
2446	Shenglu Communication	2017	C39	3.8712	0.0243522	-0.0684844	-0.43073	0.0463282	21.9053	2.30259	0.249812	0.270985	0	1.87977	1.94591	0.650678	0.428571	1.91717	1	0.467547	3399382366.97	9.58151e+08
2446	Shenglu Communication	2018	C39	4.09434	0.00223069	1.12429	-0.112246	-0.0046922	21.9469	2.3979	0.25676	-0.171395	0	1.85467	2.19722	0.6402	0.333333	1.84079	1	0.537976	5397280499.11	1.41738e+09
2446	Shenglu Communication	2019	C39	3.8712	0.00554707	0.92042	-0.405841	-0.0148963	22.4092	2.48491	0.476138	0.479292	0	1.32865	2.19722	0.556996	0.333333	1.80235	1	0.48392	4504753061.09	1.33358e+09
2446	Shenglu Communication	2020	C39	3.43399	0.0184097	0.341534	-0.658521	0.020115	22.2284	2.56495	0.37638	-0.059125	0	1.81523	2.07944	0.357496	0.375	1.60771	1	0.296853	3891024573.23	1.14536e+09
2446	Shenglu Communication	2021	C39	1.60944	0.0459888	0.643903	-0.349777	0.0109493	22.0819	2.63906	0.215822	-0.141137	0	1.60272	1.94591	0.307708	0.428571	1.63134	1	0.125025	3878902812.09	9.62083e+08
2448	Central Plains internal configuration	2017	C36	3.49651	0.010577	0.366471	0.226579	0.0912262	21.7325	3.29584	0.191519	0.064116	0	2.21469	2.19722	0.293258	0.333333	0.47579	0	0.256387	3824050670.41	1.50415e+09
2448	Central Plains internal configuration	2018	C36	3.17805	-0.00246697	0.367352	0.537931	0.0912262	22.0646	3.3322	0.361605	0.279816	0	1.59676	2.19722	0.297166	0.333333	0.5257	0	0.282917	4143908542.4	1.59658e+09
2448	Central Plains internal configuration	2019	C36	3.04452	-0.0106846	0.628293	0.420864	0.0912262	22.1449	3.3673	0.338426	0.061453	0	1.09848	2.19722	0.290092	0.333333	0.492122	0	0.282828	4181023648.08	1.49019e+09
2448	Central Plains internal configuration	2020	C36	3.13549	-0.0381756	0.403512	0.456982	0.0912262	22.1538	3.4012	0.357999	-0.066635	0	1.10595	2.07944	0.290122	0.375	0.495414	0	0.273376	4975575242.63	1.82027e+09
2448	Central Plains internal configuration	2021	C36	2.30259	-0.0337003	0.622523	0.796434	0.0680857	22.3278	3.43399	0.407548	0.2215	0	1.07215	2.19722	0.308971	0.333333	0.592071	0	0.27407	5147964999.38	2.44866e+09
2449	Guoxing Optoelectronics	2017	C39	3.7612	-0.11068	-0.459453	-0.52122	0.0322469	22.4595	3.46574	0.485358	0.315422	1	1.41722	2.3979	0.380227	0.363636	1.43323	0	0.0276848	6270168168.38	3.4726e+09
2449	Guoxing Optoelectronics	2018	C39	4.93447	-0.0853513	-0.500232	-0.793884	0.0322469	22.5591	3.49651	0.494003	0.435895	1	1.69256	2.3979	0.37903	0.363636	1.19763	0	0.0202442	6108337484.6	3.6268e+09
2449	Guoxing Optoelectronics	2019	C39	4.31749	-0.0905341	-0.414211	-0.397743	0.0395254	22.5329	3.52636	0.434513	0.044404	1	1.47689	2.3979	0.398277	0.363636	1.40356	0	0.0231239	6632452147.82	4.0691e+09
2449	Guoxing Optoelectronics	2020	C39	4.06044	-0.0931202	-0.552951	-0.629624	0.0336261	22.6152	3.55535	0.45005	0.121955	1	1.63157	2.30259	0.303925	0.4	0.986313	0	0.0231239	5723573588.15	3.26327e+09
2449	Guoxing Optoelectronics	2021	C39	3.2581	-0.088799	-0.529227	-0.841005	0.0360277	22.4679	3.55535	0.379216	-0.198037	1	1.47633	2.19722	0.275256	0.333333	0.851595	0	0.0130144	6277345574.3	3.80635e+09
2451	Moen Electric	2019	C38	1.60944	-0.0175139	-0.736214	-1.12611	0.0134484	21.1894	3.09104	0.583866	0.251449	0	3.78069	1.94591	0.677418	0.428571	0.65215	1	0.0479918	1205288818.38	3.67023e+08
2451	Moen Electric	2020	C38	2.07944	-0.0178503	-0.736214	-1.12611	0.0112262	20.91	3.13549	0.419385	-0.372624	0	3.83608	1.94591	0.642426	0.428571	0.579521	1	0.000154827	1227443543.13	4.54272e+08
2454	Songzhi Co., Ltd	2017	C36	3.91202	-0.0621406	0.184094	0.463046	-0.0557126	22.2945	2.19722	0.39265	0.078141	0	1.4453	2.19722	0.582699	0.333333	0.227938	0	0.0189164	6154637472.54	4.17246e+09
2454	Songzhi Co., Ltd	2018	C36	4.51086	-0.0529296	0.0132785	0.354809	-0.0837739	22.5405	2.30259	0.452687	0.289597	0	1.23244	2.19722	0.575033	0.333333	0.198576	0	0.00909207	5901274219.57	3.68781e+09
2454	Songzhi Co., Ltd	2019	C36	3.04452	-0.000532949	0.151112	0.604051	-0.0837739	22.4984	2.3979	0.39298	-0.116154	0	0.829602	2.19722	0.583503	0.333333	0.209686	0	0.0100526	5807444407.87	3.406e+09
2454	Songzhi Co., Ltd	2020	C36	3.17805	-0.00809333	-0.0219389	0.535595	-0.0525239	22.4824	2.48491	0.357762	-0.076418	0	0.885572	2.19722	0.535385	0.333333	0.142707	0	0.00787447	6548453988.9	3.38383e+09
2454	Songzhi Co., Ltd	2021	C36	1.94591	0.0141228	-0.186828	0.246507	0.0722913	22.6025	2.56495	0.377327	-0.006507	0	0.950643	2.19722	0.549707	0.333333	0.153728	0	0.00814651	6928215646.41	4.12369e+09
2456	Oufei Technology	2017	C39	3.73767	-0.139755	0.757557	0.0276754	0.0256011	23.8775	2.30259	0.656888	0.445927	0	2.17906	2.19722	0.39906	0.333333	0.805586	0	0.31742	30838251787.26	3.3791e+10
2457	Qinglong Pipe Industry	2017	C30	1.60944	-0.0711236	-0.59065	-0.0377754	0.00727552	21.7927	2.89037	0.371205	-0.032999	0	1.53504	2.07944	0.405418	0.375	0.732578	0	0.00250081	2800541744.2	1.18556e+09
2457	Qinglong Pipe Industry	2018	C30	1.60944	-0.0693854	-0.283796	0.317874	-0.0525239	21.7531	2.94444	0.342816	0.501966	0	1.61706	2.07944	0.373955	0.375	0.654562	0	0.00214737	2879871876.62	1.43971e+09
2457	Qinglong Pipe Industry	2019	C30	1.79176	-0.0795399	-0.0937799	0.0979183	0.0273373	21.781	2.99573	0.346125	0.214363	0	1.2809	2.19722	0.371032	0.333333	0.637902	0	0.00214737	3561087508.54	1.99593e+09
2457	Qinglong Pipe Industry	2020	C30	2.30259	-0.0739006	-0.102534	0.422525	0.0317106	21.9933	3.04452	0.425143	0.386345	0	1.18768	2.19722	0.385952	0.333333	0.705684	0	0.000612555	3655311931.22	2.06086e+09
2457	Qinglong Pipe Industry	2021	C30	2.30259	-0.0753068	0.223353	0.42632	0.0663127	22.0194	3.09104	0.396784	0.032531	0	1.07767	2.19722	0.380579	0.333333	0.705689	0	0.000612555	4017526464.33	2.43471e+09
2460	Ganfeng Lithium Industry	2020	C32	2.70805	-0.0563505	-0.090625	0.341371	0.0836137	23.3774	2.56495	0.40827	0.067515	0	2.56682	2.19722	0.496755	0.333333	1.23027	1	0.300352	22020373319.53	5.52399e+09
2460	Ganfeng Lithium Industry	2021	C32	2.30259	-0.0642611	-0.321728	0.209117	0.0786061	23.8152	2.63906	0.390637	0.034121	0	4.27958	2.30259	0.53835	0.4	1.48196	1	0.287965	39056652559.96	1.11622e+10
2463	Shanghai Electric Power Co., Ltd	2017	C39	1.09861	-0.0766846	-0.402322	0.291939	-0.0310879	22.3954	2.63906	0.367903	0.122337	0	1.87075	2.19722	0.433145	0.333333	0.995369	0	0.000549243	5992307566	4626744296
2463	Shanghai Electric Power Co., Ltd	2018	C39	1.09861	-0.0803486	-0.668636	0.0757514	-0.0310879	22.5137	2.70805	0.417886	0.220685	0	1.90663	2.19722	0.448954	0.333333	1.05759	0	0.000411932	6598046093	5496885226
2463	Shanghai Electric Power Co., Ltd	2019	C39	3.21888	-0.0717314	-0.662493	-0.22315	-0.0310879	22.61	2.77259	0.392345	0.188068	0	2.22714	2.19722	0.478083	0.333333	1.25699	0	0.000837428	8236218053	7128544582
2463	Shanghai Electric Power Co., Ltd	2020	C39	2.48491	-0.0901735	-0.692166	-0.342608	-0.0310879	22.8318	2.83321	0.376648	0.296833	0	4.94249	2.19722	0.464348	0.333333	1.24156	0	0.000698509	9555973096	7460024310
2463	Shanghai Electric Power Co., Ltd	2021	C39	1.94591	-0.0846186	-0.681061	-0.0507399	-0.0310879	22.9804	2.89037	0.342514	0.0465	0	3.70364	2.19722	0.469852	0.333333	1.30228	0	0.000698645	11648660084	7418710047
2465	Hagrid Communication	2017	C39	4.15888	0.0453178	0.827273	-0.0930107	0.0349903	23.113	2.30259	0.339573	0.082004	1	2.40085	2.07944	0.370995	0.375	0.450553	1	0.0454315	11834565200.65	3.35207e+09
2465	Hagrid Communication	2018	C39	4.15888	0.0353223	1.1253	-0.279695	0.0267633	23.1943	2.3979	0.275228	-0.186141	1	1.9312	2.19722	0.384932	0.333333	0.460475	0	0.068484	11522461753.02	4.0698e+09
2465	Hagrid Communication	2019	C39	4.49981	0.108714	1.15174	0.114373	0.0362262	23.1676	2.48491	0.232091	0.214114	1	1.71834	2.19722	0.405722	0.333333	0.382022	0	0.0295931	13076696684.82	4.60711e+09
2465	Hagrid Communication	2020	C39	4.46591	0.0969715	1.2013	-0.230566	0.0813963	23.2941	2.56495	0.232038	0.132024	1	2.05324	2.19722	0.425505	0.333333	0.38503	0	0.0296139	14031336408.36	5.12206e+09
2465	Hagrid Communication	2021	C39	3.3673	0.0642384	1.2013	0.0853165	0.0912262	23.3646	2.63906	0.252967	0.111774	1	2.00872	2.19722	0.385225	0.333333	0.297883	0	0.0227753	14783934028.89	5.47415e+09
2466	Tianqi Lithium Industry	2017	C32	3.17805	0.0493576	-0.0923573	0.47291	0.0612261	23.1397	2.30259	0.482906	1.0915	0	3.34219	1.94591	0.47493	0.428571	0.26835	0	0.00615843	17839857166.57	5.47004e+09
2466	Tianqi Lithium Industry	2018	C32	1.38629	0.0522403	-0.304555	0.555292	0.0566583	23.6047	2.3979	0.403864	0.400935	0	3.79417	1.94591	0.42369	0.428571	0.277377	0	0.004337	44633926792.92	6.24442e+09
2471	Zhongchao Holdings	2017	C38	1.94591	-0.0238588	-0.577164	-0.851251	0.0378928	22.8647	2.19722	0.662605	0.203591	0	1.56114	1.94591	0.407355	0.428571	0.0636786	0	0.00935279	9162928586.540001	7.41474e+09
2471	Zhongchao Holdings	2018	C38	1.38629	-0.0406552	-0.0966083	-0.358457	-0.0174158	22.9384	2.30259	0.687385	0.192656	0	1.2461	1.79176	0.401566	0.5	0.9451	0	0.0087611	8163308383.37	7.63418e+09
2471	Zhongchao Holdings	2019	C38	1.09861	-0.0279631	0.08523	-0.0676411	0.00727552	22.8229	2.3979	0.700088	0.029594	0	1.11609	1.94591	0.399408	0.428571	0.936055	0	0.0030599	6395048864.49	7.3809e+09
2471	Zhongchao Holdings	2020	C38	1.09861	0.0326046	-0.43262	-0.0912505	0.0134484	22.5788	2.48491	0.730241	-0.033177	0	1.19574	1.94591	0.39752	0.428571	0.926705	0	0.0030599	5492056918.63	5.43489e+09
2472	Double ring drive	2017	C34	1.09861	-0.0486048	-0.387005	-0.469679	0.0463282	22.0855	2.48491	0.228187	0.247183	0	1.76601	2.07944	0.511274	0.375	2.81623	1	0.239284	7487183912.34	2.63895e+09
2472	Double ring drive	2018	C34	3.46574	-0.063977	0.118418	-0.271777	0.0557691	22.7365	2.56495	0.544335	0.514308	0	1.34901	2.19722	0.492332	0.333333	2.70782	1	0.237702	7923745727.15	3.1507e+09
2472	Double ring drive	2019	C34	2.30259	-0.066378	0.217565	-0.148577	0.0557691	22.7931	2.63906	0.535288	0.193924	0	1.02406	2.19722	0.481013	0.333333	2.70785	1	0.238566	8159668518.88	3235824342
2472	Double ring drive	2020	C34	1.38629	-0.0566508	0.428809	-0.210019	0.00997615	22.8225	2.70805	0.548814	0.027017	0	1.01619	2.19722	0.481675	0.333333	2.70785	1	0.237811	8530930895.79	3.6642e+09
2472	Double ring drive	2021	C34	1.60944	-0.0501134	0.518114	0.17672	0.0367883	22.867	2.77259	0.56907	0.132384	0	1.1209	2.19722	0.434868	0.333333	2.37737	0	0.239329	9823470714.719999	5.39101e+09
2475	Lixun Precision	2018	C39	2.83321	-0.102077	0.243219	-0.279913	-0.0578863	24.0149	2.63906	0.482074	0.658561	0	3.24054	1.94591	0.633267	0.428571	0.18984	1	0.000999917	36441441236.44	3.585e+10
2475	Lixun Precision	2019	C39	2.70805	-0.106251	0.931297	-0.0428454	-0.0972036	24.319	2.70805	0.542421	0.570569	0	2.12881	1.94591	0.623038	0.428571	0.18679	1	0.00133654	49377910671.23	6.25163e+10
2475	Lixun Precision	2020	C39	3.21888	-0.113321	0.826576	0.287187	0.015716	24.6228	2.77259	0.559526	0.743832	0	4.52461	1.94591	0.566531	0.428571	0.199883	1	0.00163543	70012753551.75	9.25013e+10
2475	Lixun Precision	2021	C39	3.49651	-0.122094	1.00285	0.418248	0.015716	24.9719	2.83321	0.558558	0.479634	0	6.1757	1.94591	0.536876	0.428571	0.246117	1	0.00176489	120572098167.88	1.53946e+11
2476	Baomo Shares	2017	C26	1.38629	0.00426742	-0.533515	0.06067	0.0312262	21.0947	3.04452	0.28573	0.210833	0	4.49772	2.19722	0.285326	0.333333	0.923085	1	0.0559807	1275681198.78	4.09828e+08
2476	Baomo Shares	2018	C26	1.09861	0.00978386	-0.736214	-0.575907	0.0604569	20.9667	3.09104	0.225235	-0.540195	0	2.82745	2.19722	0.287981	0.333333	0.687436	0	0.0559807	1052758580.98	4.49891e+08
2478	Changbao Shares	2017	C33	1.60944	0.0206164	-0.153042	0.337019	0.0319669	22.0926	2.19722	0.198424	-0.24555	0	1.4056	2.19722	0.486811	0.333333	0.592811	0	0.321346	5679357146.43	3.49441e+09
2478	Changbao Shares	2018	C33	1.94591	-0.0628818	-0.370101	-0.307205	-0.0148963	22.4601	2.30259	0.302576	0.584537	0	1.15438	1.94591	0.565603	0.428571	1.22589	0	0.24197	6422603881.01	5.37613e+09
2478	Changbao Shares	2019	C33	2.19722	-0.0499537	-0.358107	0.454888	-0.0148963	22.5831	2.3979	0.307522	0.538495	0	0.996963	2.19722	0.568051	0.333333	1.22503	0	0.244189	6844041142.96	5.28511e+09
2478	Changbao Shares	2020	C33	2.63906	-0.0591068	-0.579965	-0.160872	0.0566583	22.6466	2.48491	0.272314	-0.01693	0	1.06385	2.19722	0.575667	0.333333	1.21114	0	0.241585	6887804718.31	3.94186e+09
2480	Xinzhu Shares	2017	C34	4.29046	0.0496586	0.442315	0.316297	0.0894121	22.2921	2.77259	0.4913	0.441846	0	1.98591	2.19722	0.463151	0.333333	0.544768	0	0.00752939	5586617460.56	1.66023e+09
2480	Xinzhu Shares	2018	C34	4.00733	0.0393399	0.742117	0.144143	0.101226	22.4436	2.83321	0.561303	0.092578	0	1.3958	2.19722	0.442414	0.333333	0.551665	0	0.00972224	7070658786.58	1.96021e+09
2480	Xinzhu Shares	2019	C34	3.98898	0.0681005	0.0948454	0.129096	0.0812262	22.6792	2.89037	0.649284	0.180684	1	1.0992	2.19722	0.431085	0.333333	1.08533	0	0.00880527	7607821860.5	1.99677e+09
2480	Xinzhu Shares	2020	C34	3.66356	0.0763344	0.324393	0.192971	0.0812262	22.7524	2.94444	0.696418	0.018651	1	1.03469	2.07944	0.389868	0.375	1.06535	0	0.00825635	7350090053.96	2.3421e+09
2480	Xinzhu Shares	2021	C34	3.4012	0.0906356	0.220164	0.234222	0.0646636	22.718	2.99573	0.624572	0.172945	1	1.0921	2.19722	0.491823	0.333333	1.665	0	0.00453255	6154226920.96	1.249e+09
2481	Shuangta Food	2021	C14	2.07944	0.0427667	-0.475085	-0.837036	-0.0212739	22.045	3.3673	0.266963	-0.04814	1	4.46277	2.07944	0.62321	0.375	0.624129	0	0.140793	3721725553.43	2.16538e+09
2483	Runbang Shares	2019	C34	1.09861	0.067121	-0.432943	0.588156	0.024954	22.2374	2.77259	0.348598	0.063791	0	0.888797	1.94591	0.632391	0.428571	0.342861	1	0.00241429	5345555403.83	2.31369e+09
2484	Jianghai Shares	2017	C39	2.94444	-0.015364	-0.189762	0.455433	0.00402892	21.9697	2.70805	0.114889	0.121261	0	2.62289	2.19722	0.53634	0.333333	0.509542	1	0.088774	3847939889.25	1.66681e+09
2484	Jianghai Shares	2018	C39	2.63906	-0.0229989	-0.433684	0.0390779	0.00402892	22.0708	2.77259	0.160756	0.362198	0	2.05506	2.30259	0.53301	0.4	0.504109	1	0.0842511	4056943699	1.9607e+09
2484	Jianghai Shares	2019	C39	3.2581	-0.0278608	-0.13333	0.318774	0.00402892	22.1237	2.83321	0.152603	0.176317	0	1.36566	2.19722	0.534109	0.333333	0.467472	1	0.0842511	4500961413.32	2.12303e+09
2484	Jianghai Shares	2020	C39	2.07944	-0.0368887	-0.215124	0.391325	0.0134484	22.2276	2.89037	0.200866	0.082794	0	1.58476	2.19722	0.518976	0.333333	0.467468	1	0.0841593	5164324387.22	2.63505e+09
2484	Jianghai Shares	2021	C39	2.77259	-0.0385039	-0.272947	0.308705	0.0435891	22.365	2.94444	0.236049	0.24117	0	1.84869	2.19722	0.507074	0.333333	0.455495	1	0.0803787	5572767242.65	3.54968e+09
2486	Jialinjie	2017	C18	3.04452	-0.0326151	0.147757	-0.148933	0.0751768	21.2131	2.77259	0.425946	0.038626	0	5.48983	2.19722	0.298203	0.333333	0.446992	0	0.0304688	1478975163.28	8.83286e+08
2487	Daikin Heavy Industries	2017	C33	1.94591	0.184579	-0.634847	-0.217201	-0.146274	21.6691	2.77259	0.338653	0.20578	0	2.23241	1.94591	0.620016	0.428571	0.224053	0	0.499388	2756008774.07	1.02106e+09
2488	Jingu Shares	2017	C36	2.94444	0.00461045	-0.375971	-0.259898	0.00196993	22.1682	3.04452	0.661655	0.490977	0	2.2505	1.94591	0.503303	0.428571	1.78222	1	0.322463	7186994634.22	3.0012e+09
2488	Jingu Shares	2018	C36	3.13549	-0.0271452	-0.294272	-0.0843364	0.00997615	22.6955	3.09104	0.42267	0.321002	0	1.31097	2.19722	0.535714	0.333333	2.07569	1	0.243225	7278581125.32	2.70871e+09
2488	Jingu Shares	2019	C36	4.00733	-0.0199301	-0.702425	-0.118766	-0.0143294	22.7082	3.13549	0.447862	-0.097457	0	1.28024	2.19722	0.525043	0.333333	2.07569	1	0.244234	6706828647.36	2.11371e+09
2488	Jingu Shares	2020	C36	3.21888	-0.0404409	0.0128371	-0.0335214	-0.0174158	22.6264	3.17805	0.403268	-0.219662	0	1.36373	2.19722	0.466246	0.333333	1.91435	1	0.244234	6354117748.53	2.62007e+09
2489	Zhejiang Yongqiang	2017	C21	3.98898	-0.0229989	0.0769059	-0.613827	-0.108774	22.5993	2.30259	0.482801	0.071095	0	2.72765	2.19722	0.609588	0.333333	0.516675	0	0.182523	8432858377.6	4.53632e+09
2489	Zhejiang Yongqiang	2018	C21	4.02535	-0.0539332	-0.433279	0.681498	-0.108774	22.8554	2.3979	0.605005	0.196182	0	1.99652	2.19722	0.636649	0.333333	0.606749	0	0.181971	6778748574.69	4.3861e+09
2489	Zhejiang Yongqiang	2019	C21	5.04986	-0.0724953	-0.139191	0.210487	-0.108774	22.6371	2.48491	0.521737	-0.033115	0	1.31869	2.19722	0.639696	0.333333	0.545032	0	0.182047	6848776714.8	4.68521e+09
2489	Zhejiang Yongqiang	2020	C21	5.21494	-0.0252798	0.120088	-0.139539	-0.00877386	22.6473	2.56495	0.446583	0.068193	0	1.67116	2.19722	0.641408	0.333333	0.533899	0	0.180342	7304118364.8	4.95463e+09
2489	Zhejiang Yongqiang	2021	C21	2.89037	-0.0110941	0.219378	0.195735	-0.00877386	22.7117	2.63906	0.469506	0.057506	0	1.5407	2.19722	0.582966	0.333333	0.501282	0	0.180342	9462400401.77	8.15081e+09
2491	Tongding Interconnection	2017	C38	4.41884	0.0172451	0.472704	0.208946	0.0317106	22.6314	2.89037	0.553161	0.148172	0	3.22256	2.19722	0.535393	0.333333	0.270825	0	0.0166724	8669015545.309999	4.23218e+09
2491	Tongding Interconnection	2018	C38	4.23411	0.0051372	0.608265	0.215891	-0.00564885	22.883	2.94444	0.461836	0.021415	0	2.18835	2.19722	0.5535	0.333333	0.304995	0	0.0273862	10358207107.68	4.44538e+09
2491	Tongding Interconnection	2019	C38	4.15888	-0.00159779	0.258682	0.0714952	-0.0269557	23.061	2.99573	0.502406	0.050376	0	1.43098	2.19722	0.50962	0.333333	0.220441	1	0.0717713	8531955755.92	3.53871e+09
2491	Tongding Interconnection	2020	C38	4.8752	0.0250494	0.59565	0.20446	-0.0236527	22.8671	3.04452	0.652621	-0.203959	0	1.58752	2.19722	0.491847	0.333333	0.218617	1	0.0717634	8177874483.67	3.58647e+09
2491	Tongding Interconnection	2021	C38	3.43399	0.0336114	0.35365	0.500902	0.0816262	22.8247	3.09104	0.646453	0.013498	0	1.25308	2.19722	0.4798	0.333333	0.449534	0	0.0452098	6208654963.22	2.97726e+09
2494	Huasi Shares	2020	C19	2.83321	0.0166272	-0.477485	-1.12611	-0.208774	21.6544	2.3979	0.255568	-0.048251	0	1.11174	1.94591	0.382827	0.428571	0.158475	0	0.313103	2107263121.04	3.38117e+08
2495	Jialong Shares	2018	C14	2.19722	0.0709228	-0.45079	-0.252076	0.0273373	20.9261	2.77259	0.0728225	-0.037587	0	2.5404	2.19722	0.475057	0.333333	1.5789	0	0.315925	1287959010.92	3.1896e+08
2498	Hancable Corporation	2017	C38	2.3979	-0.0337497	-0.595661	-0.708903	0.0112262	22.5853	2.30259	0.310281	-0.007901	0	2.48377	2.19722	0.710852	0.333333	0.0612865	0	0	6224691420.89	4.74499e+09
2498	Hancable Corporation	2018	C38	1.60944	-0.0418899	-0.457177	-0.474339	0.0112262	22.5518	2.3979	0.255354	0.146647	0	2.02411	2.19722	0.716176	0.333333	0.0695328	0	0	6643392505.44	5.56818e+09
2498	Hancable Corporation	2021	C38	2.07944	-0.0547626	-0.160167	-0.215468	0.0759484	22.7399	2.63906	0.247246	0.124953	0	2.08492	2.19722	0.676161	0.333333	0.0402422	0	0	9320912443.07	8.98129e+09
2508	Boss Electrical Appliances	2017	C38	5.84932	-0.0100436	-0.0674416	0.625623	0.0722913	22.5819	2.83321	0.356958	0.275646	0	4.44652	2.19722	0.616127	0.333333	0.129134	0	0.0229058	7926615151.63	7.0174e+09
2508	Boss Electrical Appliances	2018	C38	5.86363	0.00361253	0.0271844	0.765102	0.0722913	22.7935	2.89037	0.336732	0.210961	0	5.96905	2.19722	0.688066	0.333333	0.295106	0	0.0198423	9455361508.83	7.42489e+09
2508	Boss Electrical Appliances	2019	C38	5.86363	-0.00920484	-0.163757	0.771381	0.0722913	22.9698	2.94444	0.351601	0.058068	0	2.35702	2.19722	0.682516	0.333333	0.29096	0	0.0198425	10651922572.87	7.76058e+09
2508	Boss Electrical Appliances	2020	C38	5.86363	-0.0134518	-0.0570829	0.847199	0.0912262	23.089	2.99573	0.345256	0.045212	0	3.32244	2.19722	0.710343	0.333333	0.355907	0	0.0198425	12457568276.25	8.12862e+09
2508	Boss Electrical Appliances	2021	C38	5.86363	-0.0109598	0.0469306	0.857829	0.0881011	23.2456	3.04452	0.342265	0.047424	0	3.41246	2.19722	0.698278	0.333333	0.331664	0	0.0198425	13906035181.12	1.01477e+10
2510	Tianqi Model	2017	C36	3.43399	0.149259	-0.0273973	0.385594	0.0604569	22.1709	3.04452	0.517528	0.092754	0	1.69715	2.30259	0.303246	0.4	1.98036	1	0.264255	4761932501.98	1.9312e+09
2510	Tianqi Model	2018	C36	3.21888	0.149954	0.880133	-0.120003	0.0568511	22.2839	3.09104	0.491397	-0.02074	0	1.55853	2.19722	0.260386	0.333333	2.51291	0	0.162739	5764193127.64	2.22651e+09
2510	Tianqi Model	2019	C36	3.04452	0.141281	0.885992	-0.0612632	0.0463282	22.4749	3.13549	0.543265	0.152916	0	1.09979	2.19722	0.250489	0.333333	2.51287	0	0.159187	5869872908.09	2.16871e+09
2510	Tianqi Model	2020	C36	2.77259	0.136913	0.0500823	-0.402415	0.0463282	22.4931	3.17805	0.539962	-0.025958	0	1.23294	2.19722	0.249718	0.333333	2.51287	0	0.159018	5509984938.8	1.34585e+09
2511	Zhongshun Jierou	2019	C22	2.30259	-0.0708162	-0.736214	0.0898564	-0.146274	22.3615	2.99573	0.356529	0.224254	0	2.45287	2.19722	0.628127	0.333333	0.92988	0	0.0123622	6026271823.64	6.63491e+09
2511	Zhongshun Jierou	2020	C22	4.06044	-0.0580155	0.0857579	0.297223	-0.059885	22.5194	3.04452	0.323462	0.168424	0	3.00386	2.19722	0.647532	0.333333	1.07958	0	0.0243088	7478439747.77	7.82353e+09
2511	Zhongshun Jierou	2021	C22	2.89037	-0.0771218	-0.0762209	0.595056	-0.0815549	22.7353	3.09104	0.325776	0.179145	0	3.90241	2.19722	0.600894	0.333333	0.993289	0	0.0217076	7523281973.84	9.14987e+09
2512	Dahua Intelligence	2017	C39	1.94591	0.0578387	0.327757	-0.366707	-0.0107129	22.5777	3.17805	0.531042	1.57746	0	1.98686	1.94591	0.665738	0.428571	0.894841	0	0.385524	7899070767.56	3.42944e+09
2514	Baoxin Technology	2018	C33	3.13549	0.0150829	-0.291341	0.441915	0.0412261	21.1921	2.83321	0.461449	0.000776	0	2.36522	2.19722	0.669936	0.333333	1.49176	0	0.399562	1871605306.67	8.0712e+08
2514	Baoxin Technology	2019	C33	2.30259	0.00355804	-0.151607	0.394677	0.0690039	21.3501	2.89037	0.495108	0.471951	0	1.75138	2.19722	0.578552	0.333333	1.45455	0	0.357356	1779538505.81	8.27114e+08
2514	Baoxin Technology	2020	C33	3.13549	-0.00372961	-0.315213	0.295747	0.0690039	21.2996	2.94444	0.423614	0.024772	0	1.89987	2.19722	0.541875	0.333333	1.39172	0	0.357356	1465648369.58	4.95611e+08
2514	Baoxin Technology	2021	C33	1.38629	-0.015465	-0.450504	0.48659	0.0690039	21.1056	2.99573	0.567872	-0.400795	0	1.79879	2.19722	0.520054	0.333333	1.92818	0	0.282844	1406057638.99	6.34475e+08
2518	Keshida	2017	C38	2.3979	-0.00236651	0.000788391	-1.12611	-0.228774	21.7606	3.17805	0.292435	0.146717	0	3.54736	1.94591	0.714596	0.428571	0.135282	1	0.0586044	3816220213.02	2.72962e+09
2519	Galaxy Electronics	2017	C39	1.79176	0.0730759	0.235868	0.413703	-0.0681489	22.3086	2.83321	0.250558	0.297829	0	2.54181	2.19722	0.589425	0.333333	0.632791	0	0.204978	5188697163.18	1.62449e+09
2519	Galaxy Electronics	2018	C39	1.09861	0.0752447	0.0974016	0.414686	0.0336084	22.3697	2.89037	0.302163	-0.179938	0	1.44972	2.30259	0.569538	0.333333	0.540838	0	0.153773	3621115760.77	1.5193e+09
2523	Overbridge lifting	2017	C34	3.21888	0.0648191	-0.498361	0.00817394	0.0645595	21.8229	2.89037	0.358757	0.351394	1	1.94594	2.3979	0.486055	0.363636	0.454719	0	0.064118	3361437808.87	1.24595e+09
2523	Overbridge lifting	2018	C34	3.43399	0.0846009	-0.2507	0.270877	0.0645595	21.9356	2.94444	0.356493	0.005698	1	1.74288	2.3979	0.482358	0.363636	0.441991	0	0.064118	3610058988.14	1.40608e+09
2523	Overbridge lifting	2019	C34	1.09861	0.0863505	-0.00145733	0.565132	0.0645595	22.007	2.99573	0.395339	0.128516	1	1.52637	2.30259	0.469842	0.4	0.418298	0	0.064118	3636886662.67	1.33387e+09
2523	Overbridge lifting	2020	C34	1.79176	0.0907382	-0.736214	-1.12611	0.00727552	22.0144	3.04452	0.387497	-0.051356	1	1.54866	2.19722	0.460708	0.333333	0.380604	0	0.0187392	4008538569.34	1.50153e+09
2527	Xinshida	2017	C38	2.94444	0.161348	0.422112	0.338206	-0.0976627	22.2135	3.09104	0.387199	0.809229	0	1.74692	2.19722	0.523907	0.333333	1.22472	0	0.428945	6261887070.69	3.40361e+09
2527	Xinshida	2018	C38	2.99573	0.138173	0.639111	0.321357	-0.127141	22.5577	3.13549	0.524584	0.248314	0	1.31456	2.19722	0.523907	0.333333	1.22472	0	0.380334	6636972925.36	3.51499e+09
2527	Xinshida	2019	C38	3.21888	0.171363	0.494942	0.591619	-0.0328736	22.6159	3.17805	0.512042	0.032725	0	1.00875	2.19722	0.51286	0.333333	1.19845	1	0.365196	6357451726.28	3.53397e+09
2527	Xinshida	2020	C38	3.80666	0.193389	0.668369	0.271839	-0.00289148	22.5729	3.21888	0.49186	0.005398	0	0.999378	2.19722	0.50187	0.333333	1.16216	0	0.356151	6064217864.43	3.95706e+09
2527	Xinshida	2021	C38	3.2581	0.194398	0.860508	0.421835	-0.00564885	22.5257	3.2581	0.459637	0.119722	0	1.05749	2.19722	0.480818	0.333333	1.16215	0	0.273061	6457303019.95	4.26421e+09
2528	Infineon	2017	C39	3.91202	0.0475503	-0.213906	-0.293209	0.02592	22.1296	2.19722	0.291393	0.091334	0	1.73361	1.94591	0.696392	0.428571	1.10434	0	0.262272	4414640159.39	2.9056e+09
2528	Infineon	2018	C39	2.56495	0.0527037	0.186902	-0.298573	0.0312262	22.2082	2.30259	0.33563	0.468432	0	1.44248	1.94591	0.672473	0.428571	1.03547	0	0.231232	5455051535.86	4.27083e+09
2528	Infineon	2019	C39	3.2581	0.0517011	0.0839064	-0.36761	0.0312262	22.4198	2.3979	0.327331	0.46986	0	1.09168	1.94591	0.697539	0.428571	2.06746	0	0.169834	6536209706.95	4.75115e+09
2528	Infineon	2020	C39	3.73767	0.0652274	-0.0319721	-0.260395	0.0604569	22.6006	2.48491	0.420899	0.112465	1	1.33628	1.79176	0.675594	0.5	1.43123	0	0.169338	7740212104.67	5.23723e+09
2528	Infineon	2021	C39	2.56495	0.00388044	0.187582	-0.366578	0.0769404	22.7697	2.56495	0.509001	0.102309	1	1.04319	1.94591	0.675717	0.428571	1.43123	0	0.169338	6082898785.75	2.93566e+09
2532	New Territories Pump Industry	2017	C34	4.56435	-0.0447074	-0.276259	0.261102	0.0834699	21.5566	2.99573	0.401952	0.149576	0	2.11273	2.19722	0.635559	0.333333	1.4044	1	0.341883	1983838658.86	1.50707e+09
2532	New Territories Pump Industry	2018	C34	4.61512	-0.0194938	-0.225197	0.156557	0.0834699	21.4083	3.04452	0.266842	0.143542	0	1.65688	2.19722	0.612899	0.333333	1.50798	1	0.289705	1980179647.15	1.49871e+09
2532	New Territories Pump Industry	2019	C34	3.04452	-0.00910634	-0.159156	0.509747	0.100115	21.4065	3.09104	0.281878	-0.005543	0	1.40343	1.94591	0.62794	0.428571	1.50726	1	0.191412	1989086153.72	1.65319e+09
2533	Jinbei Electrician	2018	C38	2.30259	-0.00834203	-0.0371235	-0.371341	0.0378928	21.9781	2.63906	0.282247	0.267516	0	1.32105	2.19722	0.391464	0.333333	0.638971	0	0.0835851	4174839583.98	4.73894e+09
2533	Jinbei Electrician	2019	C38	2.89037	-0.0194235	0.204968	-0.143178	0.0467817	22.1523	2.70805	0.387035	0.19629	0	0.973121	2.19722	0.392076	0.333333	0.638971	0	0.081159	4615854916.03	5.84432e+09
2533	Jinbei Electrician	2020	C38	1.38629	0.0117033	-0.102821	-0.115842	0.0367883	22.2528	2.77259	0.433169	0.233254	0	1.04386	2.19722	0.379022	0.333333	0.641756	0	0.0738633	6622191165.23	7.79615e+09
2534	Hangguo Shares	2017	C34	2.48491	0.141487	0.430173	0.124908	-0.0342177	22.7501	2.77259	0.608029	0.032778	0	1.49515	2.19722	0.788267	0.333333	0.962943	0	0.0151572	8101073542.36	3.50124e+09
2534	Hangguo Shares	2018	C34	2.83321	0.112815	0.340806	0.214527	-0.0143294	22.8153	2.83321	0.601268	0.294077	0	1.57497	2.19722	0.782103	0.333333	0.951405	0	0.0119357	8339570640.67	3.57186e+09
2534	Hangguo Shares	2019	C34	3.13549	0.113961	0.565397	-0.130494	0.0131196	22.8443	2.89037	0.603913	0.02017	0	1.07683	2.07944	0.772816	0.375	0.948516	0	0.00684701	9298019715.08	3.92743e+09
2534	Hangguo Shares	2020	C34	3.21888	0.0934999	0.933336	-0.049669	0.084877	22.9531	2.94444	0.625153	0.099549	0	1.23589	2.19722	0.798505	0.333333	0.99268	0	0.0041064	10409269681.16	5.35567e+09
2534	Xizi Jieneng	2021	C34	2.07944	0.131441	0.766514	0.136733	0.0786061	23.066	2.99573	0.641954	0.363656	0	1.29503	2.19722	0.808386	0.333333	1.0068	0	0.00431509	13940811337.38	6.57813e+09
2536	West Pump Co., Ltd	2017	C36	1.09861	-0.0379003	0.381873	0.412193	0.0855187	21.777	2.77259	0.354532	0.088771	0	1.90806	2.19722	0.441943	0.333333	0.266594	0	0.0786629	3176012764.71	2.666e+09
2536	West Pump Co., Ltd	2018	C36	2.89037	-0.0417722	-0.120674	0.196349	0.0855187	21.8789	2.83321	0.351052	0.278763	0	1.81172	2.19722	0.498376	0.333333	0.308868	0	0.0786629	3723596455.49	2.82057e+09
2536	Feilong Shares	2019	C36	2.70805	-0.0477469	0.471768	0.300034	0.0855187	22.038	2.89037	0.40802	0.057978	0	1.22494	2.19722	0.53616	0.333333	0.324872	0	0.0786629	3907824388.57	2.63826e+09
2536	Feilong Shares	2020	C36	2.3979	-0.0542154	0.653309	0.680117	0.0855187	22.0862	2.94444	0.459798	-0.064635	0	1.09332	2.19722	0.500081	0.333333	0.254443	0	0.0786629	3924145805.75	2.66547e+09
2538	Silt	2017	C26	2.94444	-0.0234653	-0.595554	-0.983559	-0.0578863	22.2811	2.99573	0.318012	-0.052375	0	1.81778	2.19722	0.459537	0.333333	0.699888	0	0.03427	4491714464.86	2.60272e+09
2538	Silt	2018	C26	2.70805	-0.0484037	-0.123686	-0.388248	-0.0578863	22.2255	3.04452	0.246962	-0.076427	0	1.64544	2.19722	0.506272	0.333333	0.784988	0	0.0362353	4889125588.44	3.12681e+09
2538	Silt	2019	C26	3.68888	-0.0528881	-0.292807	0.458917	-0.0487738	22.3103	3.09104	0.266459	0.201361	0	0.976555	2.19722	0.493272	0.333333	0.793523	0	0.0363803	5577034612.46	3.01593e+09
2538	Silt	2020	C26	2.70805	-0.0470119	-0.154161	0.527323	-0.0487738	22.4419	3.13549	0.297971	-0.03546	0	0.913331	2.19722	0.457881	0.333333	0.677549	0	0.0363859	6098421829.77	3.79166e+09
2538	Silt	2021	C26	2.48491	-0.0567187	-0.151128	-0.126126	-0.0421072	22.5313	3.17805	0.318176	0.257209	0	1.02063	2.19722	0.540685	0.333333	0.973605	0	0.0359671	7491625890.11	3.98999e+09
2539	Yuntu Holdings	2017	C26	3.09104	-0.125831	-0.0601735	0.579412	0.02592	22.923	3.09104	0.649958	0.040144	0	1.36537	2.19722	0.695284	0.333333	0.590634	0	0.534007	9300244471.42	7.74155e+09
2539	Yuntu Holdings	2018	C26	2.99573	-0.123365	-0.068729	0.457626	0.02592	22.9533	3.13549	0.660054	0.274943	0	1.16963	2.19722	0.694097	0.333333	0.602143	0	0.534007	10372124476.84	7.8683e+09
2539	Yuntu Holdings	2019	C26	3.09104	-0.109898	0.140809	0.565262	0.02592	23.0624	3.17805	0.693182	0.016372	0	1.05543	2.19722	0.676802	0.333333	0.580756	0	0.534007	9717817468.59	8.62647e+09
2539	Yuntu Holdings	2020	C26	3.04452	-0.0521655	0.515451	0.585226	-0.00981194	22.9972	3.21888	0.660586	0.096358	0	1.10247	2.19722	0.625691	0.333333	0.793345	0	0.464459	10228958657.13	9.15432e+09
2539	Yuntu Holdings	2021	C26	2.83321	-0.062369	0.176325	0.65827	-0.00981194	23.0485	3.2581	0.656029	0.061189	0	1.25071	1.94591	0.633055	0.428571	0.730492	0	0.458112	13574891747.84	1.48978e+10
2540	Asia Pacific Technology	2017	C32	3.4012	0.0107959	0.165458	0.367734	0.110671	21.9105	2.77259	0.0998935	0.184967	0	2.07695	1.60944	0.571637	0.4	0.324474	0	0.429034	5009377986.6	3.40749e+09
2540	Asia Pacific Technology	2018	C32	3.21888	0.0381085	0.528722	0.236356	0.0846146	22.3346	2.83321	0.0697744	0.25606	0	1.55328	1.60944	0.631112	0.4	0.449314	0	0.394097	5458838292.13	3.59003e+09
2540	Asia Pacific Technology	2019	C32	3.3673	0.0201643	0.351933	0.236262	0.0846146	22.4205	2.89037	0.103672	0.05357	0	1.12607	1.60944	0.635101	0.4	0.459096	0	0.394097	5021425757.11	3.53101e+09
2540	Asia Pacific Technology	2020	C32	3.3322	0.0208839	0.327521	0.286828	0.0871445	22.337	2.94444	0.079806	-0.016439	0	1.11107	1.60944	0.6302	0.4	0.459096	0	0.393901	5305595798.62	3.9896e+09
2540	Asia Pacific Technology	2021	C32	2.07944	0.000540493	0.477495	0.0166889	0.107553	22.392	2.99573	0.127534	0.129874	0	1.26265	1.60944	0.642809	0.4	0.459096	0	0.393901	5866961154.7	6.01677e+09
2541	Honglu Steel Structure	2017	C33	3.61092	-0.000647748	0.264147	0.0355806	0.0490386	22.7614	2.70805	0.499997	0.1343	0	1.19016	1.60944	0.62373	0.4	0.489139	0	0.388197	8526818060.95	5.03286e+09
2541	Honglu Steel Structure	2018	C33	1.38629	-0.00215952	0.434269	0.21302	0.0134484	22.8665	2.77259	0.527367	0.389753	0	1.06175	1.60944	0.582572	0.4	0.427509	0	0.388197	10420602443.31	7.87449e+09
2541	Honglu Steel Structure	2019	C33	3.71357	-0.0230731	0.258541	0.29723	0.0134484	23.0671	2.83321	0.575512	0.564618	0	0.949426	1.60944	0.563083	0.4	0.383037	0	0.388197	12752502108.24	1.07549e+10
2543	Wanhe Electric	2017	C38	5.16479	-0.0383266	0.314571	-0.0281121	0.0490386	22.3506	2.63906	0.425766	0.183028	0	1.71108	1.94591	0.783402	0.428571	0.965095	0	0.369212	6510041846.39	6.53195e+09
2543	Wanhe Electric	2018	C38	4.86753	-0.058011	0.421327	0.310478	0.0256011	22.5966	2.70805	0.512199	0.317055	0	1.89808	1.79176	0.795154	0.333333	1.34843	0	0.369212	6799213024.63	6.91388e+09
2543	Wanhe Electric	2019	C38	4.99721	-0.0661313	0.357006	0.227851	0.0455514	22.6401	2.77259	0.493057	0.058472	0	1.48704	1.79176	0.818628	0.333333	1.34843	0	0.369212	6963238646.12	6.21971e+09
2543	Wanhe Electric	2020	C38	5.29832	-0.0218506	0.62855	0.27343	0.0723896	22.6639	2.83321	0.438461	-0.100403	0	1.39061	1.94591	0.808112	0.428571	1.34843	0	0.369212	7804895960.83	6.26974e+09
2543	Wanhe Electric	2021	C38	4.59512	-0.0115998	0.603502	0.144174	0.0723896	22.778	2.89037	0.478477	0.008044	0	1.23246	1.94591	0.776399	0.428571	1.34843	0	0.369212	8127736179.56	7.52714e+09
2545	The Oriental Iron Tower	2021	C33	1.38629	0.0434754	-0.325074	0.0376197	-0.0217932	23.1888	3.21888	0.33401	0.017447	0	1.12097	2.19722	0.805788	0.333333	0.631277	0	0.122484	11708008436.33	2.78175e+09
2546	Xinlian Electronics	2017	C38	2.07944	0.118308	0.215524	-0.18659	0.0846146	21.879	2.63906	0.0981259	-0.248446	0	2.15941	2.19722	0.597612	0.333333	0.263695	0	0.083361	3366176282.71	6.21054e+08
2546	Xinlian Electronics	2018	C38	1.09861	0.0963764	0.081713	-0.159703	0.0846146	21.937	2.70805	0.119053	0.063511	0	1.35645	2.19722	0.549552	0.333333	0.217475	0	0.083361	3404221753.16	7.06715e+08
2546	Xinlian Electronics	2019	C38	1.94591	0.107733	0.439237	-0.157698	0.0846146	21.9483	2.77259	0.126265	0.137928	0	1.04681	2.19722	0.56029	0.333333	0.217029	0	0.0747954	3442609725.12	7.19887e+08
2546	Xinlian Electronics	2020	C38	2.07944	0.058057	-0.0653927	-0.00894547	0.0724761	21.9595	2.83321	0.116133	0.018639	0	1.11362	2.19722	0.534714	0.333333	0.238263	0	0.0723782	3510704366.51	5.74922e+08
2546	Xinlian Electronics	2021	C38	2.07944	0.0870553	0.0507869	-0.322671	0.0871445	21.9791	2.89037	0.0823835	-0.201372	0	1.0691	2.19722	0.495524	0.333333	0.20505	0	0.0723782	3614228919.67	4.64824e+08
2551	Shangrong Medical	2019	C35	1.60944	-0.0515069	0.0747372	0.209442	0.0524718	22.1354	3.04452	0.323289	-0.187416	0	1.07192	2.19722	0.568553	0.333333	0.366433	1	0.484852	4720016329.47	1.53082e+09
2551	Shangrong Medical	2020	C35	1.09861	-0.0563168	0.0930699	0.422784	0.0524718	22.2751	3.09104	0.403373	-0.061096	0	1.0597	2.19722	0.568031	0.333333	0.366434	1	0.484818	5061310162.2	2.26729e+09
2551	Shangrong Medical	2021	C35	1.60944	-0.0815564	-0.265756	0.311521	0.0524718	22.3449	3.13549	0.279751	0.481098	0	1.22811	2.19722	0.424577	0.333333	0.322364	1	0.389119	4973151763.95	1.7903e+09
2553	Southern bearing	2017	C34	2.30259	-0.0319159	0.156664	-0.18578	0.0350278	20.4394	2.94444	0.0796507	0.059173	0	3.83661	2.19722	0.578277	0.333333	0.355697	0	0.437335	782208306.33	3.89347e+08
2553	Southern bearing	2018	C34	3.09104	-0.0344956	-0.349093	-0.593438	0.0769404	20.4776	2.99573	0.102736	0.216572	0	3.06363	2.19722	0.545098	0.333333	0.30472	0	0.435654	803005088.6	3.93063e+08
2553	Southern bearing	2019	C34	2.07944	-0.0379644	-0.00482166	-0.269679	0.0912262	20.5039	3.04452	0.100356	0.009543	0	1.90277	2.19722	0.542385	0.333333	0.30472	0	0.435654	785915677.76	4.07439e+08
2553	Southern bearing	2020	C34	2.48491	-0.0288285	-0.537998	-0.472614	0.0556706	20.4824	3.09104	0.126326	0.036576	0	2.02162	2.19722	0.542355	0.333333	0.30472	0	0.435654	1287167827.73	4.65977e+08
2553	Southern bearing	2021	C34	3.68888	-0.0109573	-0.020752	-1.12611	0.0361241	20.9757	3.13549	0.149993	0.143673	0	2.34807	2.19722	0.533981	0.333333	0.246835	0	0.435654	1475650331.04	5.96201e+08
2557	Qiaqia Food	2017	C13	3.17805	-0.0650448	-0.278493	-0.69812	-0.0421072	22.1631	2.77259	0.281663	0.060893	0	2.21108	1.94591	0.70091	0.428571	0.345334	1	0	4673876646.77	3.60274e+09
2557	Qiaqia Food	2018	C13	3.21888	-0.0740689	-0.111488	-1.12611	-0.0837739	22.2653	2.83321	0.32996	0.025541	0	2.04278	1.94591	0.719731	0.428571	0.324821	1	0	5128131468.56	4.19705e+09
2557	Qiaqia Food	2019	C13	3.2581	-0.0762769	-0.0771461	-0.744415	-0.0837739	22.358	2.89037	0.344943	0.16496	0	2.22637	1.94591	0.688809	0.428571	0.271927	1	0	5408704520.29	4.83725e+09
2557	Qiaqia Food	2020	C13	2.30259	-0.0739742	-0.219374	-0.0733291	-0.0174158	22.4113	2.94444	0.324238	0.152537	0	3.50649	1.94591	0.691787	0.428571	0.412179	1	9.86193e-06	6978984597.11	5.2893e+09
2557	Qiaqia Food	2021	C13	1.38629	-0.0616993	0.033723	0.320796	-0.0174158	22.6662	2.99573	0.397063	0.093452	0	4.30822	1.94591	0.645017	0.428571	0.465437	1	9.86193e-06	8072221912.67	5.98503e+09
2559	Yawei Shares	2017	C34	4.23411	0.052048	0.0430239	-0.473297	0.0712715	21.5023	2.83321	0.272819	0.308898	0	2.49766	2.19722	0.287922	0.333333	1.86321	0	0.168939	2312715170.72	1.43904e+09
2559	Yawei Shares	2018	C34	3.4012	0.0720453	0.521787	-0.224892	0.0712715	21.5617	2.89037	0.292457	0.230742	0	1.62069	2.19722	0.319855	0.333333	2.16422	1	0.159649	2388664883.26	1.53288e+09
2559	Yawei Shares	2019	C34	3.55535	-0.000908511	0.802096	-0.396383	0.0723896	21.594	2.94444	0.301434	0.065214	0	1.27533	2.19722	0.321242	0.333333	2.18293	1	0.160633	2985353028.45	1.46813e+09
2559	Yawei Shares	2020	C34	3.98898	0.0138464	0.447245	0.110436	0.0870739	21.817	2.99573	0.376268	-0.042244	0	1.37373	2.19722	0.338052	0.333333	2.2494	1	0.166389	3749239614.86	1.63864e+09
2560	Tongda Shares	2017	C38	1.60944	-0.0328031	-0.413613	-0.246849	-0.0525239	21.6737	2.70805	0.329748	0.284946	0	1.69418	1.94591	0.513605	0.428571	1.08168	0	0.473138	2465874333.18	1.64055e+09
2560	Tongda Shares	2018	C38	2.3979	-0.0210404	-0.736214	-1.12611	-0.0525239	21.6258	2.77259	0.336095	0.030015	0	1.39698	1.94591	0.526737	0.428571	1.09688	0	0.473138	2889137469.9	2.39842e+09
2560	Tongda Shares	2019	C38	2.3979	-0.0163657	-0.479453	-0.393576	-0.0525239	21.7842	2.83321	0.433011	0.461964	0	1.14543	1.94591	0.549258	0.428571	1.08891	0	0.489053	2979892959.72	1.78358e+09
2560	Tongda Shares	2020	C38	1.38629	0.0136868	-0.587682	-0.160872	-0.0525239	21.8152	2.89037	0.411213	-0.256353	0	1.14744	1.94591	0.538923	0.428571	1.09747	0	0.228605	3325982220.58	1.92786e+09
2560	Tongda Shares	2021	C38	2.07944	-0.0242254	-0.415262	-0.177622	0.0184989	21.925	2.94444	0.280512	0.080894	0	1.3439	1.94591	0.485433	0.428571	1.07641	0	0.195461	3629543746.71	2.35454e+09
2562	Brother Technology	2017	C26	3.4012	0.00180705	-0.57765	-0.274398	-0.0525239	21.5912	2.77259	0.259398	0.174647	0	2.1846	2.19722	0.676183	0.333333	1.49493	1	0.518935	3465002177.94	1.56453e+09
2562	Brother Technology	2018	C27	2.30259	0.0397199	-0.0277086	0.583364	0.0486226	21.966	2.83321	0.340402	0.471253	0	2.07708	2.19722	0.583371	0.333333	0.900872	1	0.555592	3581986748.1	1.41502e+09
2562	Brother Technology	2019	C27	2.07944	0.010335	-0.0468387	-0.410636	0.0112262	21.9992	2.89037	0.36938	-0.095563	0	1.2403	2.19722	0.569121	0.333333	0.882019	1	0.551391	4309940220.92	1.25772e+09
2562	Brother Technology	2020	C27	1.60944	-0.030919	-0.171172	-0.0853529	0.0486226	22.1842	2.94444	0.46243	-0.111164	0	1.28912	2.19722	0.552797	0.333333	0.881826	1	0.536476	5358440754.77	1.91879e+09
2562	Brother Technology	2021	C27	1.79176	-0.0489019	-0.29696	-0.553959	0.0467817	22.4019	2.99573	0.435156	0.525615	0	1.25332	2.19722	0.468141	0.333333	0.884465	1	0.455125	5601478127.75	2.73299e+09
2563	Senma Clothing	2018	C18	2.94444	0.171087	-0.168984	0.271996	-0.0914899	23.3365	2.77259	0.258427	0.127413	0	1.55318	2.19722	0.834969	0.333333	2.80802	0	0.420567	16567714771.82	1.57191e+10
2563	Senma Clothing	2019	C18	4.09434	0.0463606	-0.396393	0.073825	-0.0148963	23.5307	2.83321	0.324425	0.307063	0	1.52815	2.19722	0.830319	0.333333	2.84318	0	0.415874	16620692940.86	1.93368e+10
2563	Senma Clothing	2020	C18	4.04305	0.0451425	0.582919	-0.365399	0.00196993	23.5339	2.89037	0.290378	0.230142	0	1.60947	2.19722	0.811711	0.333333	2.66216	0	0.398508	17169978788.39	1.52049e+10
2563	Senma Clothing	2021	C18	3.78419	0.172917	-0.0923679	-0.520037	-0.0353045	23.5664	2.94444	0.330191	-0.213679	0	1.63065	2.19722	0.778801	0.333333	2.71089	0	0.398908	19777562288.34	1.54198e+10
2565	Shunhao Shares	2017	C22	2.07944	0.0431589	-0.438763	0.673684	0.0801535	22.0373	2.56495	0.389639	0.009011	0	1.87475	1.94591	0.520285	0.428571	0.90191	1	0.00632344	3934786315.66	1.94861e+09
2565	Shunhao Shares	2018	C22	2.07944	0.00101584	-0.636329	0.229553	0.0801535	22.0931	2.63906	0.378269	0.040654	0	1.51712	1.79176	0.560542	0.571429	1.06224	1	0.00618117	3609936282.09	2.05486e+09
2565	Shunhao Shares	2019	C22	1.79176	-0.00452782	-0.28974	0.750962	0.0412261	22.007	2.70805	0.369224	0.054527	0	1.106	2.07944	0.560565	0.5	1.10577	0	0.00596724	3057130864.56	1.73437e+09
2565	Shunhao Shares	2020	C22	2.63906	0.0135748	-0.300317	0.9479	0.0412261	21.8407	2.77259	0.299147	-0.155969	0	2.51273	1.94591	0.444413	0.428571	0.866299	0	0.00598694	3021169640.04	1.59867e+09
2566	Yisheng Pharmaceutical	2019	C27	1.09861	-0.0155394	-0.574028	-0.555263	0.0412261	21.6606	3.09104	0.23011	-0.057378	0	0.982224	2.19722	0.508257	0.333333	0.216977	0	0.399781	2496513671.23	1.01275e+09
2567	Tangren Shen	2018	C13	1.79176	-0.0199568	-0.0699636	-0.293209	-0.0525239	22.5201	3.2581	0.349967	0.261153	0	1.319	2.19722	0.589405	0.333333	0.874126	1	0.00193899	6530823552.97	1.54055e+10
2567	Tangren Shen	2019	C13	2.48491	-0.0184193	0.00512713	-0.483438	-0.0148963	22.5998	3.29584	0.394781	0.122646	0	1.1096	2.19722	0.56584	0.333333	1.38163	0	0.00193899	7280901133.41	1.53429e+10
2567	Tangren Shen	2020	C13	1.79176	-0.0159928	0.195343	0.291354	0.0319669	22.7085	3.3322	0.478078	-0.004067	0	1.4646	2.19722	0.513446	0.333333	1.32109	0	0.00400053	10280076176.12	1.85137e+10
2568	Bairun Shares	2019	C15	1.60944	0.0113286	-0.736214	-0.808982	0.0412261	21.6091	3.09104	0.206865	0.049547	0	1.89817	1.94591	0.667639	0.428571	0.49283	1	0.435937	2561519233.85	1.46844e+09
2572	Sofia	2017	C21	3.8712	0.0475143	-0.0935842	0.0909404	-0.0212739	22.3981	2.63906	0.252202	0.417501	0	3.46454	1.94591	0.553384	0.428571	1.05449	0	0.438458	7059946920.31	6.16144e+09
2572	Sofia	2018	C21	3.95124	-0.00314132	-0.0131752	0.382244	-0.00981194	22.6777	2.70805	0.303852	0.360153	0	3.76329	1.94591	0.56021	0.428571	1.30952	0	0.411785	7811968729.41	7.31089e+09
2572	Sofia	2019	C21	2.56495	-0.0382226	-0.261756	0.239222	-0.0212739	22.7789	2.77259	0.314081	0.186555	0	1.89417	1.94591	0.599833	0.428571	1.54551	0	0.397133	8484011304.03	7.68608e+09
2572	Sofia	2020	C21	3.13549	-0.0381013	0.0748041	0.188103	0.0247902	22.8614	2.83321	0.30348	0.051319	0	2.08724	1.94591	0.656749	0.428571	1.96235	0	0.401271	10868020107.42	8.35283e+09
2572	Sofia	2021	C21	2.77259	-0.021332	-0.266851	0.531068	0.0362262	23.1091	2.89037	0.390659	0.086748	0	2.09339	1.94591	0.657103	0.428571	1.99082	0	0.401271	12427538656.62	1.04071e+10
2574	Mingpai Jewelry	2020	C41	1.09861	-0.0179168	-0.244987	-0.350909	0.0412261	22.2033	2.89037	0.2614	-0.162218	0	0.875572	1.94591	0.556633	0.428571	0.805969	0	0	4123750757.4	2.50972e+09
2577	Leibai Technology	2017	C39	3.3322	-0.0550597	0.308635	0.188525	0.0998681	20.9922	2.70805	0.114533	0.148116	0	6.64142	1.60944	0.644048	0.4	0.0358644	1	0.00792445	1301305229.42	4.99797e+08
2577	Leibai Technology	2021	C39	1.38629	0.0115682	-0.234449	-0.418404	0.107794	20.8846	2.94444	0.0998554	0.000931	0	2.88742	1.60944	0.621653	0.4	0.0402422	1	7.07014e-05	1196634237.73	4.86804e+08
2578	Minfa Aluminum Industry	2019	C32	2.30259	-0.00680749	-0.440757	-0.328994	-0.463876	21.2588	2.48491	0.11725	0.16072	0	1.5982	2.19722	0.586879	0.333333	0.841096	0	0.462525	1693915374.31	1.4633e+09
2578	Minfa Aluminum Industry	2020	C32	3.55535	-0.0229989	-0.630499	0.143918	-0.463876	21.2503	2.56495	0.182398	0.026077	0	1.82227	2.07944	0.628514	0.375	0.841096	0	0.183897	1814493992.99	1.59319e+09
2578	Minfa Aluminum Industry	2021	C32	2.89037	-0.0234347	-0.485001	0.510025	-0.157753	21.3191	2.63906	0.207631	0.088762	1	1.95999	2.19722	0.607943	0.333333	0.763221	0	0.137924	1992657329.91	2.24358e+09
2580	Shengyang Shares	2020	C38	3.13549	-0.00999923	-0.736214	-0.818963	0.0813963	21.3711	3.09104	0.35899	0.011433	0	1.3086	2.19722	0.247484	0.333333	1.55807	0	0.136869	2413278976.2	1.76129e+09
2580	Shengyang Shares	2021	C38	2.83321	-0.0179183	-0.134689	-0.560514	0.0734484	21.6043	3.13549	0.28323	-0.051309	0	1.16897	2.19722	0.531768	0.333333	0.57766	0	0.0960478	2531876234.36	2.09052e+09
2582	I miss you so much	2018	C13	1.60944	-0.0154494	-0.64611	-0.71443	0.0378928	22.363	3.04452	0.364647	0.964662	0	1.24495	2.07944	0.600299	0.375	0.700855	1	0.327252	5538564618.54	4.94944e+09
2582	I miss you so much	2019	C13	1.09861	0.0229593	-0.483274	-0.852674	-0.00289148	22.435	3.09104	0.396236	0.215943	0	1.04886	2.19722	0.578998	0.333333	0.953273	1	0.267222	6424519593.12	5.96117e+09
2583	Hainengda	2017	C39	5.12396	0.157453	0.859797	-0.443985	0.0871445	22.6414	3.17805	0.301581	0.38665	0	2.3081	2.19722	0.630835	0.333333	0.140772	1	0.534282	13929827838.62	5.35153e+09
2583	Hainengda	2018	C39	5.42495	0.218645	0.993422	-0.268388	0.0959599	23.3573	3.21888	0.594365	0.557714	0	2.15757	2.19722	0.65009	0.333333	0.184119	1	0.529048	14970036803.33	6.93453e+09
2583	Hainengda	2019	C39	5.24175	0.210369	1.15174	-0.181936	0.100915	23.4293	3.2581	0.591531	0.295803	0	1.3191	2.19722	0.692413	0.333333	0.222818	1	0.533667	16482167285.54	7.84354e+09
2583	Hainengda	2020	C39	5.01728	0.194405	1.07857	-0.119669	0.103018	23.5255	3.29584	0.627564	0.131084	0	1.32239	2.19722	0.661429	0.333333	0.184847	1	0.529752	14270276459.95	6.10922e+09
2583	Hainengda	2021	C39	3.7612	0.204845	0.971914	-0.0451536	0.0566583	23.3814	3.3322	0.561361	-0.221114	0	1.20801	2.19722	0.586851	0.333333	0.0865109	1	0.517835	12933859856.27	5.71903e+09
2584	Xilong Science	2019	C26	1.94591	0.048391	-0.259774	0.063359	-0.105224	21.9787	2.89037	0.482178	-0.011756	0	1.29686	2.19722	0.57446	0.333333	2.19441	0	0.441238	4230935377.97	3.33766e+09
2585	Double Star New Materials	2017	C29	2.48491	-0.0228748	-0.736214	-0.415475	-0.0310879	22.6236	2.99573	0.200516	0.072338	0	1.28639	1.94591	0.547317	0.428571	0.493964	1	0.338808	9050240080.190001	3.02296e+09
2585	Double Star New Materials	2018	C29	2.19722	-0.0328687	-0.386879	-0.126672	-0.0310879	22.9261	3.04452	0.183289	0.1842	0	1.01672	1.94591	0.581545	0.428571	0.707285	1	0.33141	9302667610.559999	3.85757e+09
2585	Double Star New Materials	2019	C29	2.99573	-0.0364742	-0.736214	-0.701101	-0.0310879	22.9536	3.09104	0.17215	0.276091	0	0.857061	1.94591	0.537812	0.428571	0.707285	1	0.33141	8995418091.48	4.47231e+09
2585	Double Star New Materials	2020	C29	4.06044	-0.0508691	-0.148845	0.16908	-0.0641457	22.92	3.13549	0.150296	0.15936	0	0.827003	1.94591	0.489279	0.428571	0.72033	1	0.318819	10217798024.03	5.06131e+09
2585	Double Star New Materials	2021	C29	3.09104	-0.0512549	-0.0257497	0.381697	-0.0641457	23.0474	3.17805	0.186672	0.131701	0	1.24736	1.94591	0.499478	0.428571	0.760134	1	0.318819	12125305533.29	5.93121e+09
2587	Alto Electronics	2017	C39	3.58352	0.0467363	-0.0155587	0.238165	0.0504854	20.957	3.17805	0.287857	0.559109	0	3.10436	2.19722	0.491957	0.333333	0.504142	0	0.429953	1793471564.87	1.04112e+09
2587	Alto Electronics	2018	C39	4.47734	0.0555937	0.550314	-0.0719427	0.0504854	21.3074	3.21888	0.352464	1.27777	0	2.01816	2.19722	0.510237	0.333333	0.508271	0	0.417272	2269113061.88	1.57337e+09
2587	Alto Electronics	2019	C39	4.70048	0.0524329	0.474976	-0.0247943	0.02592	21.5427	3.2581	0.429843	0.511225	0	1.47995	2.19722	0.519315	0.333333	0.58052	0	0.414955	2392661653.37	1.24513e+09
2587	Alto Electronics	2020	C39	4.75359	0.048373	0.451297	0.407384	0.0391486	21.5957	3.29584	0.418966	-0.208623	0	1.98062	2.19722	0.506596	0.333333	0.578388	1	0.388433	2249549146.41	8.19532e+08
2588	Stanley	2017	C26	3.58352	0.00396256	-0.242538	0.0879419	0.00551188	22.6487	2.94444	0.380996	-0.115302	0	1.79961	1.60944	0.654174	0.4	1.22979	0	0.503228	7365530732.76	5.26174e+09
2588	Stanley	2018	C26	2.83321	0.0553123	0.00824404	0.338965	0.0290039	22.7201	2.99573	0.412814	-0.155267	0	1.29254	1.60944	0.662309	0.4	1.22979	0	0.466498	7345724086.49	5.68623e+09
2588	Stanley	2019	C26	2.56495	0.0394236	-0.0363989	0.302628	-0.0046922	22.7174	3.04452	0.395204	0.080675	0	1.0051	1.60944	0.661416	0.4	1.22979	0	0.466223	6595764875.09	5.77602e+09
2588	Stanley	2020	C26	3.13549	0.00928026	-0.0623856	-0.0135846	-0.0212739	22.6097	3.09104	0.313951	0.01579	0	0.999845	1.60944	0.661	0.4	1.22979	0	0.423661	7117502126.13	6.1832e+09
2588	Stanley	2021	C26	1.79176	0.0170443	-0.226137	-0.316887	-0.0212739	22.6858	3.13549	0.336657	0.070496	0	1.18333	1.60944	0.619696	0.4	1.21269	0	0.416402	7972436883.69	6.43597e+09
2590	Wanan Technology	2017	C36	4.20469	-0.0537904	0.138294	0.24318	0.015716	21.8852	2.89037	0.44551	0.320286	0	2.8812	2.19722	0.655348	0.333333	0.309354	0	0.123379	3495491951.4	2.27493e+09
2590	Wanan Technology	2018	C36	4.00733	-0.048916	0.242834	0.245423	0.0312262	21.9747	2.94444	0.458477	0.019317	0	2.11885	2.19722	0.608873	0.333333	0.255936	1	0.0766221	3471122356.54	2.25522e+09
2590	Wanan Technology	2019	C36	4.23411	-0.0433937	0.149019	0.367148	0.0515567	21.9677	2.99573	0.471903	-0.008661	0	1.31771	2.19722	0.609594	0.333333	0.255936	1	0.0766221	3583972548.51	2.24912e+09
2590	Wanan Technology	2020	C36	4.04305	-0.0436862	0.457595	0.0973213	0.0515567	21.9997	3.04452	0.449323	-0.002708	0	1.33765	2.19722	0.612529	0.333333	0.255936	1	0.0766221	3674750125.57	2.52205e+09
2590	Wanan Technology	2021	C36	3.04452	-0.0357463	0.311211	0.431225	0.0350278	22.0248	3.09104	0.455196	0.121351	0	1.38505	2.19722	0.608569	0.333333	0.255936	1	0.0669751	3901531670.42	2.71312e+09
2591	Evergrande High tech	2020	C26	2.3979	-0.00546169	-0.0673377	-0.837036	0.0568511	21.1487	3.2581	0.149861	0.128499	0	1.60641	1.94591	0.55998	0.428571	1.18773	0	0.382749	989025633.36	3.17862e+08
2591	Evergrande High tech	2021	C26	1.38629	-0.00630167	-0.560006	0.50954	0.0361241	20.7122	3.29584	0.214867	-0.159486	0	1.66327	1.94591	0.50378	0.428571	1.04234	0	0.365736	1103087722.68	5.28159e+08
2593	Rishang Group	2017	C36	1.79176	-0.0218415	-0.384286	-0.408904	-0.0421072	21.9744	3.09104	0.480659	0.102667	0	1.6219	1.94591	0.635529	0.428571	0.455859	1	0.444935	3787230817.75	1.99115e+09
2593	Rishang Group	2018	C36	1.38629	-0.0219697	0.294569	0.058284	0.02592	22.0549	3.13549	0.511173	0.407221	0	1.2116	1.94591	0.596777	0.428571	0.420645	1	0.444011	3938224547.76	2.90215e+09
2593	Rishang Group	2019	C36	2.63906	-0.0311789	-0.162636	-0.0665411	0.02592	22.094	3.17805	0.517622	0.457527	0	1.03915	1.94591	0.600937	0.428571	0.426439	1	0.444033	3960482583.52	2.63633e+09
2593	Rishang Group	2020	C36	2.48491	-0.0420297	0.0126775	-0.320262	0.00997615	22.0996	3.21888	0.512399	-0.091594	0	1.13273	1.94591	0.601663	0.428571	0.42607	1	0.444107	4306775202.68	2.98776e+09
2593	Rishang Group	2021	C36	2.48491	-0.0459567	-0.117099	0.0326844	0.02592	22.1835	3.2581	0.542216	0.1333	0	1.10943	1.94591	0.602425	0.428571	0.426681	1	0.443847	4929076265.18	3.77849e+09
2594	BYD	2017	C36	5.86363	-0.0139266	1.2013	0.692587	0.0756706	25.7005	2.70805	0.618053	0.29323	0	1.17207	1.79176	0.791608	0.5	1.65488	1	0.327228	178099430000	105914702000
2594	BYD	2018	C36	5.86363	-0.00363224	1.2013	0.756072	0.0596703	25.9056	2.77259	0.663348	0.023627	0	1.2753	1.79176	0.787787	0.5	1.65362	1	0.327905	194571077000	130054707000
2594	BYD	2019	C36	5.86363	-0.00553622	1.2013	0.719357	0.0628524	25.9941	2.83321	0.688063	0.227919	0	1.16879	1.79176	0.785664	0.5	1.65342	1	0.32608	195641593000	127738523000
2594	BYD	2020	C36	5.86363	0.0029304	1.2013	0.703568	0.0273373	25.9995	2.89037	0.68002	-0.017809	0	1.14427	1.79176	0.7807	0.5	1.65499	1	0.324597	201017321000	156597691000
2594	BYD	2021	C36	5.45104	0.00872169	1.2013	0.759752	0.0669749	26.0267	2.94444	0.679361	0.225924	0	1.97301	1.79176	0.7646	0.5	1.64939	1	0.32153	295780147000	216142395000
2595	Haomai Technology	2017	C35	4.79579	-0.0649371	0.672225	-0.639814	0.106226	22.0888	3.09104	0.0985549	0.128879	0	3.20851	2.19722	0.658756	0.333333	1.02237	0	0.466318	4604139214.51	2.99493e+09
2595	Haomai Technology	2018	C35	4.56435	-0.0598483	0.813683	-0.537297	0.0939943	22.2502	3.13549	0.152157	0.149029	0	2.60859	2.19722	0.663271	0.333333	1.02237	0	0.453564	5567469454.75	3.72441e+09
2595	Haomai Technology	2019	C35	4.09434	-0.0712804	0.596666	-0.696795	0.0959136	22.4402	3.17805	0.219156	0.243572	0	2.00023	2.19722	0.658364	0.333333	0.98506	0	0.454914	6791766521.33	4.38706e+09
2595	Haomai Technology	2020	C35	4.49981	-0.0926579	0.0162271	-0.90204	0.0959136	22.639	3.21888	0.270127	0.177921	0	1.98581	2.19722	0.668246	0.333333	0.958053	0	0.454914	6972147328.88	5.29448e+09
2595	Haomai Technology	2021	C35	3.68888	-0.0973273	0.36103	-0.485753	0.0959136	22.6652	3.2581	0.171609	0.206841	0	2.68483	2.19722	0.654847	0.333333	0.905225	0	0.443734	7643538458.02	6.00833e+09
2597	Jinhe Industry	2017	C26	2.99573	-0.0540665	0.167129	0.310367	-0.0965289	22.1801	2.3979	0.382996	0.128414	0	2.41283	2.19722	0.596695	0.333333	0.0836599	0	0.00880134	5673449363.79	4.47988e+09
2597	Jinhe Industry	2018	C26	4.56435	-0.0449551	-0.252326	0.213371	-0.0965289	22.4591	2.48491	0.392133	0.193018	0	2.95343	2.19722	0.500479	0.333333	0.0707558	0	0.00878493	5694645897.82	4.1328e+09
2597	Jinhe Industry	2019	C26	3.95124	-0.0419842	0.553767	0.087298	-0.0965289	22.4628	2.56495	0.311651	-0.077475	0	1.86345	2.19722	0.539221	0.333333	0.138631	0	0.0112583	6149326400.76	3.97186e+09
2597	Jinhe Industry	2020	C14	5.05625	-0.0303944	0.378319	-0.100826	0.0240262	22.5396	2.63906	0.271114	-0.038942	0	2.3215	2.19722	0.560596	0.333333	0.149125	0	0.00368811	6998152136.98	3.66625e+09
2597	Jinhe Industry	2021	C14	4.07754	0.0129341	0.479067	-0.0720601	0.0240262	22.6689	2.70805	0.293099	-0.076944	0	2.88652	2.19722	0.56108	0.333333	0.175963	0	0.00299336	8847824127.360001	5.84532e+09
2598	Shandong Zhanggu	2017	C34	2.3979	-0.00625701	-0.736214	-1.12611	0.00128531	20.7532	2.3979	0.270509	0.078781	1	4.10888	2.70805	0.50069	0.333333	0.503662	0	0.17626	1103300125.98	7.01008e+08
2598	Shandong Zhanggu	2018	C34	2.3979	-0.013087	-0.282774	-0.198827	0.0566583	20.8216	2.48491	0.312971	0.456543	1	2.77684	2.70805	0.524964	0.333333	0.545795	0	0.17626	1385477043.28	9.42976e+08
2598	Shandong Zhanggu	2019	C34	2.19722	-0.0141993	-0.269926	0.0911343	0.0560262	21.0493	2.56495	0.38515	0.345171	1	1.78968	2.63906	0.531045	0.333333	0.555799	0	0.178783	1373901614.67	1.07865e+09
2598	Shandong Zhanggu	2020	C34	3.29584	-0.012434	-0.393128	-0.323878	0.0272262	21.0409	2.63906	0.369807	0.143877	1	1.67727	2.63906	0.499429	0.333333	0.503877	0	0.179027	1611058972.51	1.12899e+09
2601	Dragon Python Baili	2017	C26	2.77259	-0.0571402	-0.178321	0.484306	-0.0667986	23.6163	2.94444	0.294027	0.569751	0	1.21072	2.19722	0.741673	0.333333	1.93957	0	0.432714	20846353820.17	1.02575e+10
2601	Dragon Python Baili	2018	C26	3.63759	-0.0646162	0.0509587	0.383559	0.0776156	23.7604	2.99573	0.360358	1.48032	0	1.30479	2.48491	0.733833	0.333333	1.93957	0	0.444868	20923673048.52	1.04406e+10
2601	Dragon Python Baili	2019	C26	2.77259	-0.0441018	0.304002	0.448594	0.0515567	23.7641	3.04452	0.396186	0.017848	0	1.2051	2.48491	0.73373	0.333333	1.93958	0	0.388348	25942781551.31	1.13585e+10
2601	Dragon Python Baili	2020	C26	2.83321	-0.0513184	0.412	0.438893	0.0562261	23.9792	3.09104	0.457578	0.087921	0	1.46992	2.48491	0.683041	0.333333	1.72387	0	0.388348	34771428954.42	1.41082e+10
2601	Longbai Group	2021	C26	2.48491	-0.0300322	0.390494	0.580424	0.101226	24.2721	3.13549	0.544523	0.242075	0	1.99568	2.48491	0.555542	0.333333	1.29377	1	0.333531	45331176466.09	2.05658e+10
2603	Yiling Pharmaceutical	2017	C27	4.23411	0.00135201	-0.71164	-0.0917077	0.0367883	22.5559	2.77259	0.146842	0.199515	0	2.80255	2.19722	0.665768	0.333333	1.51788	0	0.25642	7887369191.32	4.08127e+09
2603	Yiling Pharmaceutical	2021	C27	1.79176	-0.0506374	-0.522643	-0.0236256	0.0432923	23.1649	2.99573	0.223539	0.507646	0	2.547	2.19722	0.616707	0.333333	0.890095	0	0.233172	12904842340.24	1.01168e+10
2611	Dongfang Jinggong	2017	C35	3.89182	-0.0259243	-0.22522	0.0652769	-0.0310879	21.8467	3.04452	0.442447	0.184279	0	2.60589	1.79176	0.688441	0.5	0.777911	0	0.367873	12437799208.64	4.68485e+09
2611	Dongfang Jinggong	2018	C38	3.89182	-0.0021354	0.494885	0.66694	-0.0174158	23.244	3.09104	0.379893	2.05522	0	1.2112	1.79176	0.609511	0.5	2.09794	0	0.159684	8986973675.889999	6.62135e+09
2611	Dongfang Jinggong	2021	C35	1.38629	-0.0138543	0.927524	0.413995	-0.0174158	22.5675	3.21888	0.330797	-0.659698	0	1.40192	1.94591	0.485204	0.428571	1.10935	0	0.197219	6357168835.19	3.52473e+09
2612	Langzi Co., Ltd	2018	C18	1.38629	0.0115821	-0.736214	-1.12611	-0.0287738	22.6603	2.48491	0.456768	0.720553	0	1.05344	1.60944	0.694615	0.4	0.355292	0	0.565361	7282045242.65	2.66155e+09
2613	Beijing Glass Industry Co., Ltd	2018	C35	2.63906	-0.0571154	-0.289471	0.57814	0.015716	21.4759	2.89037	0.238794	0.292699	0	1.44396	2.19722	0.65822	0.333333	0.177922	0	0.593968	1959962936.32	1.01536e+09
2613	Beijing Glass Industry Co., Ltd	2019	C35	2.63906	-0.0299731	-0.17593	0.753948	0.0273373	21.3962	2.94444	0.201169	-0.104603	0	1.26233	2.19722	0.658245	0.333333	0.177922	0	0.593952	1979224458.36	1.09467e+09
2613	Beijing Glass Industry Co., Ltd	2020	C35	1.94591	-0.0196339	-0.529566	0.433016	-0.0525239	21.406	2.99573	0.197548	0.078104	0	1.29403	1.60944	0.650985	0.4	0.182428	0	0.539908	2106666542.69	1.06534e+09
2613	Beijing Glass Industry Co., Ltd	2021	C35	2.63906	-0.0248072	-0.310747	0.735573	-0.0525239	21.4684	3.04452	0.241406	-0.026795	0	1.70542	1.60944	0.621604	0.4	0.183885	0	0.520305	2497773773.79	1.69905e+09
2615	Hals	2017	C33	3.49651	-0.0229989	-0.0247464	-0.0474539	-0.146274	21.1026	3.04452	0.48343	0.76883	0	2.55982	2.07944	0.641873	0.375	0.238094	0	0.569572	1656393090.44	1.43915e+09
2615	Hals	2018	C33	3.49651	-0.0353475	-0.414701	-0.211307	-0.0525239	21.2279	3.09104	0.510383	0.072761	0	2.02057	1.94591	0.652624	0.428571	0.238094	1	0.570428	1780153088.41	1.79429e+09
2615	Hals	2019	C33	3.4012	-0.0421383	-0.0347915	-0.319387	0.0524718	21.3	3.13549	0.53452	0.246775	0	1.36184	1.94591	0.660302	0.428571	0.229381	1	0.588815	2091909122.98	1.79374e+09
2615	Hals	2020	C33	3.49651	-0.0352848	-0.436889	0.274986	0.055689	21.4613	3.17805	0.575398	-0.000307	0	1.36241	2.07944	0.666962	0.375	0.22372	0	0.601528	2090269844.22	1.49194e+09
2615	Hals	2021	C33	2.48491	-0.0353032	-0.246737	0.101334	0.0612261	21.4606	3.21888	0.614513	-0.168254	0	1.27251	2.07944	0.622923	0.375	0.239346	0	0.568084	2330384369.13	2.38891e+09
2616	Changqing Group	2017	C38	2.89037	-0.0952892	0.0367577	-0.403888	-0.0421072	21.9037	3.17805	0.392125	0.191193	0	2.00615	1.79176	0.705952	0.5	1.49404	0	0.505731	4122588532.88	1.89268e+09
2616	Changqing Group	2018	C38	3.2581	-0.105689	-0.140112	-0.31975	-0.0421072	22.1397	3.21888	0.490672	-0.007398	0	1.70699	1.79176	0.689772	0.5	1.5352	0	0.506839	5008191026.53	2.00717e+09
2616	Changqing Group	2019	C38	3.98898	-0.111138	-0.259444	-0.248699	-0.0525239	22.3343	3.2581	0.577695	0.060488	0	1.40813	1.79176	0.698685	0.5	1.50897	0	0.507135	6944656558.86	2.49816e+09
2616	Changqing Group	2020	C38	1.79176	-0.114957	0.0840208	-0.0197461	-0.0525239	22.6612	3.29584	0.650442	0.244619	0	1.32467	1.79176	0.71805	0.5	1.55695	0	0.507135	9328133393.719999	3.02238e+09
2623	Amarton	2017	C30	3.21888	-0.0536529	-0.50349	-0.601409	-0.0525239	22.1773	2.3979	0.493956	0.27809	0	2.04093	2.19722	0.591963	0.333333	0.281962	1	0.453553	4738106338.13	1.61243e+09
2623	Amarton	2018	C30	2.63906	-0.0561822	-0.736214	-0.969996	-0.0148963	22.2789	2.48491	0.549448	0.155164	0	1.30943	2.19722	0.586459	0.333333	0.253858	0	0.453553	4229345164.14	1.53035e+09
2623	Amarton	2019	C30	3.29584	-0.0298968	-0.5357	0.237736	0.0112262	22.1653	2.56495	0.474463	-0.050905	0	1.05389	2.07944	0.586556	0.375	0.254347	0	0.453553	3709607666.83	1.18437e+09
2623	Amarton	2020	C30	4.20469	-0.0437645	-0.152618	-0.679834	0.0350278	22.0342	2.63906	0.432103	-0.226081	0	1.39288	2.07944	0.599538	0.375	0.249204	0	0.453553	4053842031.16	1.80286e+09
2623	Amarton	2021	C30	3.61092	0.000668583	-0.360201	0.0676723	0.0566583	22.1229	2.70805	0.418442	0.522212	0	2.1516	2.07944	0.611929	0.375	0.324789	0	0.424679	4892850179.75	2.03198e+09
2630	Huaxi Energy	2017	C34	3.13549	-0.0456309	-0.117253	0.0489827	0.0633385	23.0863	2.56495	0.704284	-0.080877	0	1.45761	2.19722	0.380677	0.333333	0.42537	0	0.242	14269134477	4.13403e+09
2630	Huaxi Energy	2018	C34	2.3979	-0.029289	0.653526	0.753205	0.0870739	23.3814	2.63906	0.765067	0.215707	0	1.27024	2.19722	0.449867	0.333333	0.514087	0	0.236266	14691074251.23	3.64765e+09
2630	Huaxi Energy	2019	C34	2.83321	-0.0465354	0.404834	0.37853	0.0871445	23.4105	2.70805	0.776207	-0.117654	0	1.00434	2.07944	0.346633	0.375	0.271911	0	0.236258	12874812962.8	3.62317e+09
2630	Huaxi Energy	2020	C34	3.4012	-0.0471024	0.28967	0.555971	0.0871445	23.2785	2.77259	0.737755	-0.00671	0	0.964579	1.94591	0.274768	0.428571	0.117923	0	0.235983	12419837727.04	2.20732e+09
2631	Del Future	2018	C20	2.3979	-0.0257227	-0.475557	0.622644	0.0565323	21.5283	2.63906	0.276898	0.414238	0	3.40907	1.94591	0.672535	0.428571	0.201857	1	0.00738035	2571712118.63	1.76822e+09
2631	Del Future	2019	C20	1.38629	-0.0507881	-0.390083	0.401276	0.112214	21.6678	2.70805	0.31862	0.104939	0	1.95966	1.94591	0.657466	0.428571	0.203434	1	0.0122816	3383999635.99	1.79763e+09
2631	Del Future	2020	C20	1.79176	-0.0415882	-0.380352	-0.258426	0.112214	21.9423	2.77259	0.430449	0.016632	0	1.9957	1.94591	0.65709	0.428571	0.206439	1	0.0114353	3408861177.83	1.56823e+09
2631	Del Future	2021	C20	1.94591	-0.0358537	0.0703371	-0.190524	0.112214	21.9496	2.83321	0.467704	-0.127612	0	1.90839	1.94591	0.657459	0.428571	0.201947	1	0.0103377	3993521965.68	2.03353e+09
2633	Shenke Shares	2018	C34	2.89037	-0.047557	-0.419069	-1.12611	0.0412261	20.234	3.09104	0.15061	0.257286	0	2.98155	1.94591	0.650303	0.428571	1.16989	1	0.00694667	620164148.95	1.61874e+08
2633	Shenke Shares	2019	C34	2.30259	-0.0502292	-0.521601	-0.211027	0.0467817	20.2455	3.13549	0.153724	-0.070525	0	2.11339	1.94591	0.61726	0.428571	1.11785	1	0.00516667	612465439.64	1.22814e+08
2633	Shenke Shares	2020	C34	2.48491	-0.0501981	-0.284609	-0.880877	0.0467817	20.233	3.17805	0.190226	-0.241296	0	2.26217	1.94591	0.624078	0.428571	1.11788	1	0.00516667	627294102.26	1.69833e+08
2633	Shenke Shares	2021	C34	1.09861	-0.0669461	-0.736214	-0.236589	0.0467817	20.2569	3.21888	0.261457	0.382848	0	1.98171	1.94591	0.620932	0.428571	1.06945	1	0.00516667	659076299.29	2.12172e+08
2639	Snowman Corporation	2017	C34	4.12713	0.0639702	-0.365893	0.234104	0.0598212	21.9261	2.83321	0.297244	0.264687	0	1.99717	2.19722	0.539145	0.333333	0.774478	1	0.280899	3484481374.4	9.3653e+08
2639	Snowman Corporation	2018	C34	3.7612	0.0477257	0.00904542	0.305965	0.0598212	21.9716	2.89037	0.347111	0.154601	0	1.60176	2.19722	0.499324	0.333333	0.62496	1	0.280899	3936098400.79	1.30342e+09
2639	Snowman Corporation	2019	C34	2.63906	-0.00534891	0.382112	0.0304222	0.0598212	22.0935	2.94444	0.412289	0.39175	0	1.24901	2.19722	0.46511	0.333333	0.574965	1	0.280899	4014646983.53	1.51357e+09
2639	Snowman Corporation	2020	C34	1.79176	0.005152	-0.170292	-0.087485	0.0738348	22.1132	2.99573	0.415418	0.161233	0	1.66773	2.19722	0.365869	0.333333	0.465613	1	0.228265	3957656162.89	1.45838e+09
2641	Yonggao Shares	2017	C29	3.8712	-0.0482375	-0.171302	0.484799	0.0109493	22.1929	3.17805	0.415596	0.066206	0	1.85671	2.19722	0.745799	0.333333	0.683164	0	0.270531	4632500329.36	4.56972e+09
2641	Yonggao Shares	2018	C29	3.49651	-0.0252597	-0.0182817	0.278824	0.0131196	22.2564	3.21888	0.419266	0.212971	0	1.39511	2.19722	0.750063	0.333333	0.683164	0	0.269795	5422130972.38	5.35378e+09
2641	Yonggao Shares	2019	C29	3.7612	-0.0338215	0.00161207	0.398346	0.0722913	22.4138	3.2581	0.463577	0.171576	0	1.11079	2.19722	0.752974	0.333333	0.697813	0	0.252746	5723683622.51	6.29061e+09
2641	Yonggao Shares	2020	C29	3.61092	-0.0346263	-0.0503601	0.419781	0.0912262	22.4679	3.29584	0.409039	0.174985	0	1.26377	2.19722	0.724743	0.333333	0.652298	0	0.252746	7550290726.28	7.0363e+09
2641	AD shares	2021	C29	3.29584	-0.0225232	-0.0317019	0.434201	0.0667363	22.7449	3.3322	0.377444	0.118541	0	1.33206	2.19722	0.666997	0.333333	0.670641	0	0.100701	8346081260.15	8.88097e+09
2643	Wanrun Shares	2017	C26	4.26268	-0.0116778	-0.0555807	-0.76599	-0.0310879	22.1819	3.09104	0.102846	0.132644	1	2.85226	2.19722	0.513858	0.333333	1.14764	0	0.0223413	4552036091.34	2.45639e+09
2643	Wanrun Shares	2018	C26	3.93183	-0.0270976	0.0592397	-0.744852	-0.0046922	22.2388	3.13549	0.105817	0.329654	1	2.14091	2.19722	0.497002	0.333333	1.13784	0	0.021502	5118306655.28	2.63166e+09
2643	Wanrun Shares	2019	C26	3.4012	-0.0322244	-0.117649	-0.709835	-0.0046922	22.3561	3.17805	0.0998589	0.071354	1	1.86607	2.19722	0.554514	0.333333	1.18566	0	0.021502	5907677337.29	2.87013e+09
2643	Wanrun Shares	2020	C26	3.21888	-0.0209454	0.166877	-0.347708	-0.0046922	22.4995	3.21888	0.15132	0.090613	1	2.46476	2.19722	0.538163	0.333333	0.761121	0	0.021502	6666885036.28	2.91811e+09
2643	Wanrun Shares	2021	C26	2.19722	-0.0121049	0.0691975	-0.292451	0.0663127	22.6204	3.2581	0.179357	0.016716	1	3.11325	2.07944	0.499951	0.375	0.57539	0	0.0195275	7875710805.32	4.35852e+09
2645	Huahong Technology	2017	C35	2.77259	-0.0185573	-0.494269	0.264886	-0.0287738	21.3323	2.56495	0.146409	2.2755	0	2.70693	2.19722	0.770859	0.333333	0.381155	0	0.193859	2235551600.85	1.29994e+09
2645	Huahong Technology	2018	C35	3.3673	-0.00887618	-0.348663	0.304123	-0.0287738	21.5278	2.63906	0.245061	0.292796	0	1.68824	2.19722	0.770859	0.333333	0.381155	0	0.193868	2552068404.33	1.91592e+09
2645	Huahong Technology	2019	C35	3.3673	-0.00945364	-0.187399	0.369215	-0.0251004	21.6602	2.70805	0.282032	0.473848	0	1.23535	2.19722	0.771989	0.333333	0.381155	0	0.193868	2543598458.02	2.16134e+09
2645	Huahong Technology	2020	C35	3.98898	-0.0416374	-0.168312	0.446509	0.00402892	21.6568	2.77259	0.216197	0.128096	0	1.64894	2.19722	0.737015	0.333333	0.35418	0	0.193868	3936997475.24	3.37569e+09
2646	Qingqing barley wine	2018	C15	2.3979	0.000397814	-0.736214	-0.808982	-0.00877386	21.7029	2.56495	0.137341	-0.08269	0	2.70877	2.19722	0.725207	0.333333	0.0666535	0	0	2939556538.56	1.34861e+09
2646	Qingqing barley wine	2019	C15	2.63906	0.000554742	-0.736214	-0.808982	-0.0046922	21.8015	2.63906	0.191409	0.022942	0	1.83053	2.19722	0.739769	0.333333	0.0800589	1	0.000194	2807039883.12	1.25373e+09
2646	Qingqing barley wine	2020	C15	2.99573	-0.0113278	-0.364401	-0.837036	-0.0046922	21.7554	2.70805	0.158834	-0.070356	0	1.87541	2.19722	0.709641	0.333333	0.104131	1	0.000194	2662221891.27	7.63845e+08
2646	Tianyoude liquor	2021	C15	1.38629	-0.0180584	-0.736214	-0.606249	-0.0342177	21.7024	2.77259	0.16242	-0.39074	0	3.55789	2.19722	0.680368	0.333333	0.103944	0	0.000198	3222623914.71	1.05414e+09
2648	Satellite Petrochemical	2019	C26	3.13549	-0.039609	-0.369146	0.65808	-0.0965289	23.3435	2.63906	0.414247	0.22489	0	1.15973	1.94591	0.743163	0.428571	0.676838	1	0.000844586	17925816911.99	1.07787e+10
2648	Satellite Petrochemical	2020	C26	1.38629	-0.0647742	0.000438035	0.281063	-0.146274	23.6095	2.70805	0.483574	0.074718	0	1.44355	1.94591	0.671619	0.428571	0.564332	1	0.000844511	32340587537.25	1.07725e+10
2648	Satellite Chemistry	2021	C26	1.09861	-0.0625967	0.090047	0.0161062	-0.190255	24.1996	2.77259	0.57818	-0.000568	0	1.49319	1.94591	0.663661	0.428571	0.728393	1	0.000734373	48692432962.97	2.8557e+10
2651	Lijun Shares	2017	C35	1.09861	-0.122123	-0.736214	-0.758319	0.0667363	21.6339	2.89037	0.234461	-0.193875	0	2.49666	2.19722	0.841339	0.333333	1.3138	0	0.682742	2462562681.9	5.25597e+08
2651	Lijun Shares	2021	C35	2.63906	-0.130075	-0.225061	-0.258881	0.0680857	21.8144	3.09104	0.204849	0.190596	0	2.6561	2.19722	0.810743	0.333333	1.36787	0	0.603792	3100916030.68	9.58944e+08
2652	Yangtze New Materials	2018	C33	1.79176	-0.080307	-0.590381	-0.312737	0.0184989	21.7443	2.77259	0.646628	0.379057	0	1.80527	1.79176	0.707168	0.333333	1.64141	0	0.173887	2810798588.14	2.74046e+09
2652	Yangtze New Materials	2019	C33	1.79176	-0.0865162	-0.645606	0.209973	-0.137345	21.7567	2.83321	0.655775	0.050328	0	1.31306	2.19722	0.694393	0.333333	1.11536	0	0.168931	2655536688.34	2.19537e+09
2655	Gongda electroacoustic	2017	C39	3.66356	-0.0704677	-0.553175	-0.594794	-0.0559961	20.9617	2.77259	0.490847	0.015268	0	4.4673	2.07944	0.30081	0.375	0.650574	0	0	1100050469.59	7.8694e+08
2655	Gongda electroacoustic	2019	C39	3.78419	-0.108964	-0.137819	-0.46916	-0.0174158	20.8196	2.89037	0.556263	0.022652	0	2.69126	2.19722	0.263947	0.333333	0.500111	0	0	1187322843.62	9.84326e+08
2655	Gongda electroacoustic	2020	C39	4.23411	-0.0912244	-0.101235	-0.480364	-0.0837739	20.895	2.94444	0.561759	0.223121	0	4.62165	2.07944	0.247484	0.375	0.434895	0	0.000273056	1077122987.14	1.1801e+09
2655	Gongda electroacoustic	2021	C39	3.13549	-0.0951908	-0.363895	-0.42246	-0.0421072	20.7976	2.99573	0.515974	0.198887	0	2.93851	2.19722	0.238309	0.333333	0.19654	0	0.000403889	1167620937.15	9.36756e+08
2658	Xuedilong	2017	C40	3.29584	-0.141158	0.171631	-0.42399	0.0412261	21.4054	2.77259	0.130016	-0.004226	0	3.2081	1.94591	0.698942	0.428571	0.0679135	1	0.661694	2198704196.19	1.08425e+09
2658	Xuedilong	2018	C40	3.63759	-0.119398	-0.38343	-0.395801	0.0412261	21.5111	2.83321	0.136874	0.086292	0	2.33398	1.94591	0.695029	0.428571	0.0679135	1	0.661694	2903843407.6	1.28879e+09
2658	Xuedilong	2019	C40	4.02535	-0.132231	-0.203075	-0.0682847	0.0412261	21.7893	2.89037	0.265911	0.18865	0	1.37522	1.94591	0.698029	0.428571	0.0679111	1	0.661553	3053074401.66	1.24329e+09
2658	Xuedilong	2020	C40	3.63759	-0.0853948	-0.307539	-0.378324	0.0412261	21.8394	2.94444	0.297398	-0.035309	0	1.36873	1.94591	0.69604	0.428571	0.0679138	1	0.66139	3240847507.53	1.2128e+09
2658	Xuedilong	2021	C40	2.19722	-0.0872478	-0.25733	-0.148565	0.0828928	21.8991	2.99573	0.311213	-0.024525	0	1.23149	1.94591	0.706973	0.428571	0.0765313	1	0.65532	3436303691.5	1.38091e+09
2660	Mao Shuo Power Supply	2017	C39	3.2581	-0.122758	0.225989	-0.2901	-0.00877386	21.5447	2.3979	0.544033	0.402059	0	1.96575	1.60944	0.500323	0.4	0.45405	1	0.336621	2047914695.95	1.65208e+09
2660	Mao Shuo Power Supply	2018	C39	1.09861	-0.0895541	0.429997	-0.49452	0.00196993	21.4401	2.48491	0.559303	0.277749	0	1.58572	1.60944	0.476577	0.4	0.393338	1	0.305872	1704948943.24	1.33778e+09
2660	Mao Shuo Power Supply	2019	C39	2.3979	-0.0982578	0.729346	-0.516948	0.00727552	21.2568	2.56495	0.673483	-0.190246	0	1.46767	1.60944	0.469987	0.4	0.381551	0	0.306376	1633310676.95	1.24785e+09
2660	Mao Shuo Power Supply	2020	C39	2.19722	-0.129776	0.0557343	-0.223544	-0.0148963	21.2139	2.63906	0.622719	-0.067222	0	1.82044	1.60944	0.429993	0.4	0.313324	0	0.306376	1731517323.71	1.23496e+09
2660	Mao Shuo Power Supply	2021	C39	3.43399	-0.135248	0.133049	-0.983559	0.0112262	21.2723	2.70805	0.599831	-0.010329	1	1.67288	1.60944	0.391348	0.4	0.617137	0	0.229782	1740496629.64	1.62588e+09
2661	Keming Noodle Industry	2017	C14	2.07944	-0.0226515	-0.736214	-1.12611	0.055115	21.6289	2.99573	0.151418	0.186451	0	2.02467	2.19722	0.652884	0.333333	0.26287	0	0.0205741	2993305041.94	2.26938e+09
2661	Keming Noodle Industry	2018	C14	2.07944	-0.0255974	-0.736214	-1.12611	0.0177886	21.8196	3.04452	0.279399	0.04893	0	1.84992	2.19722	0.667108	0.333333	0.338544	0	0.0166216	3959668078.32	2.85626e+09
2664	Chang Ying Xin Zhi	2017	C36	2.30259	-0.0246036	-0.0661537	0.0679606	-0.0212739	21.6811	3.29584	0.333558	0.179833	0	3.7728	2.19722	0.618754	0.333333	1.11906	0	0.160117	3492782997.56	2.41868e+09
2664	Chang Ying Xin Zhi	2018	C36	3.3673	-0.0197462	-0.736214	-0.236589	-0.0148963	21.974	3.3322	0.413087	0.359137	0	3.11943	2.19722	0.653893	0.333333	1.11582	0	0.0251237	3440865246.15	2.6308e+09
2664	Chang Ying Xin Zhi	2019	C36	2.07944	-0.00135125	-0.418959	-0.119497	-0.00877386	21.959	3.3673	0.335091	0.087699	0	1.66727	2.19722	0.634538	0.333333	1.10549	0	0.0348323	4249006674.73	2.97197e+09
2664	Chang Ying Xin Zhi	2020	C36	2.94444	0.00233391	-0.68553	-0.26259	0.0412261	22.17	3.4012	0.388744	0.129684	0	1.81058	2.19722	0.611406	0.333333	1.10563	0	0.0329721	5398025293.82	2.87829e+09
2664	Chang Ying Xin Zhi	2021	C36	1.60944	0.0159301	0.136455	0.196156	0.0724761	22.4093	3.43399	0.493272	-0.031522	0	1.58483	2.19722	0.602676	0.333333	1.02496	0	0.0259808	6694970573.1	3.35564e+09
2665	Shouhang Energy Conservation	2017	C38	1.79176	0.036675	-0.0859703	-0.0783217	0.0212262	22.2207	2.77259	0.309261	-0.210635	0	3.47901	2.19722	0.585343	0.333333	0.941435	0	0.219827	9266089014.620001	1.3324e+09
2665	Shouhang Energy Conservation	2018	C38	2.30259	0.0149104	-0.28851	-0.235149	0.0212262	22.9496	2.83321	0.18077	0.488777	0	1.61435	2.19722	0.548292	0.333333	1.10295	0	0.170679	8528773574.19	5.75028e+08
2665	Shouhang High Tech	2019	C38	3.63759	0.00940281	-0.398891	0.456779	0.0435891	22.8667	2.89037	0.200986	-0.568428	0	1.03326	2.19722	0.528925	0.333333	1.06401	0	0.170956	8798110572.809999	7.44085e+08
2665	Shouhang High Tech	2020	C38	2.89037	0.0306082	0.235053	0.595998	0.060115	22.8978	2.94444	0.243275	0.293997	0	1.18914	2.19722	0.462834	0.333333	2.49332	0	0.127842	8037132708.82	4.40531e+08
2665	Shouhang High Tech	2021	C38	1.60944	0.00140118	0.491559	0.298751	0.0692874	22.8073	2.99573	0.284446	-0.407956	0	0.961421	2.19722	0.392525	0.333333	2.11636	0	0.1154	7935551302.06	7.18536e+08
2667	Anzhong Shares	2017	C35	2.48491	-0.0237555	-0.399385	-0.743934	0.038631	20.5443	3.13549	0.119848	-0.436832	0	3.46955	2.19722	0.579317	0.333333	1.1571	0	0.387577	881334197.96	1.80467e+08
2667	Anzhong Shares	2018	C35	2.56495	-0.018163	-0.49316	-0.867381	0.0556706	20.5969	3.17805	0.13673	0.983288	0	2.19007	2.19722	0.576511	0.333333	1.1571	0	0.387577	931522603.27	1.85e+08
2667	Anzhong Shares	2019	C35	2.83321	-0.0129637	-0.642936	-0.221476	0.0556706	20.6523	3.21888	0.172999	0.025119	0	1.56793	2.19722	0.591885	0.333333	1.1571	0	0.387577	924419467.1799999	2.22151e+08
2667	Anzhong Shares	2020	C35	2.56495	-0.0229989	-0.112981	-0.307157	0.0646636	20.6447	3.2581	0.159415	0.20082	0	1.55873	2.19722	0.562537	0.333333	1.1571	0	0.000625184	907550455.51	2.90153e+08
2669	Kangda New Materials	2017	C26	2.70805	0.0954582	-0.498989	0.223354	-0.0046922	21.3086	3.3673	0.103832	-0.182856	0	3.2892	2.19722	0.509683	0.333333	1.62155	0	0.0130613	1766820685.72	5.49962e+08
2669	Kangda New Materials	2018	C26	2.07944	0.0969115	-0.48861	0.398948	0.00997615	21.2924	3.4012	0.0734659	-0.074211	0	2.85208	2.19722	0.489936	0.333333	1.55353	0	0.0130613	2259775349.65	9.28326e+08
2669	Kangda New Materials	2019	C26	2.63906	0.142358	-0.288951	-0.06864	0.00997615	21.5385	3.43399	0.153088	0.687981	0	1.2228	2.19722	0.466864	0.333333	1.47996	0	0.0125016	2550118173.58	1.06607e+09
2669	Kangda New Materials	2020	C26	2.83321	0.140903	-0.032775	-0.218158	0.0162262	21.6594	3.46574	0.16329	0.148384	1	1.4431	2.19722	0.411016	0.333333	0.354974	0	0.0115473	3326558599.5	1.93214e+09
2669	Kangda New Materials	2021	C26	1.60944	0.10504	0.369572	0.226319	0.0162262	21.9252	3.49651	0.293596	0.812383	1	1.539	2.19722	0.374378	0.333333	0.295875	0	0.00865529	3728378644.05	2.27161e+09
2671	Longquan Shares	2017	C30	2.63906	0.010483	-0.736214	-0.389108	-0.0729714	21.9597	2.83321	0.398107	0.60981	0	1.70591	2.19722	0.440063	0.333333	0.364735	0	0.365329	3681090292.13	9.76868e+08
2672	Dongjiang Environmental Protection	2018	C42	1.09861	-0.125008	0.14212	0.938569	0.0184989	22.9468	2.94444	0.532275	0.184397	1	1.68876	2.19722	0.61007	0.333333	1.43498	0	0.0338154	9744457681.110001	3.28408e+09
2672	Dongjiang Environmental Protection	2019	C42	2.30259	-0.0954765	0.0977446	0.586975	-0.0965289	23	2.99573	0.519095	0.059498	1	1.41344	2.19722	0.628157	0.333333	1.34317	1	0.00151398	10395432084.42	3.45859e+09
2672	Dongjiang Environmental Protection	2020	C42	2.89037	-0.0967185	0.113401	0.459439	-0.014559	23.0646	3.04452	0.515668	0.053138	1	1.20799	2.07944	0.64217	0.375	1.35908	0	0.00108541	10424153481.19	3.31502e+09
2674	Xingye Technology	2017	C19	2.3979	0.000535963	-0.309083	-0.733624	-0.0287738	21.7114	3.21888	0.124678	0.088081	0	1.89599	1.94591	0.725082	0.428571	1.38	0	0.0135821	2648145503.91	2.11275e+09
2674	Xingye Technology	2018	C19	3.09104	0.0102217	-0.64081	-0.0374544	-0.0287738	21.6971	3.2581	0.112278	-0.176593	0	1.22884	1.94591	0.732834	0.428571	1.37999	0	0.0134078	2964258366.19	1.8068e+09
2674	Xingye Technology	2019	C19	2.48491	0.00733262	-0.0955719	0.450063	-0.0525239	21.8099	3.29584	0.218842	-0.144811	0	0.993892	1.94591	0.737154	0.428571	1.37999	0	0.0132383	2975434180.4	1.5871e+09
2674	Xingye Technology	2020	C19	2.70805	0.00430759	-0.363217	-0.448704	0.0515567	21.8137	3.3322	0.224947	-0.121594	0	1.34437	1.94591	0.726739	0.428571	1.37999	0	0.0132251	3089073627.58	1.46044e+09
2674	Xingye Technology	2021	C19	2.3979	-0.0154533	-0.397665	-0.471173	-0.0525239	21.8511	3.3673	0.3064	-0.079806	0	1.49458	1.94591	0.704972	0.428571	1.27927	0	0.0136881	3307169863.45	1.72635e+09
2675	Dongcheng Pharmaceutical	2017	C27	1.79176	-0.0159848	-0.0371167	-0.208428	-0.0046922	22.1744	2.94444	0.277405	0.457325	0	2.24958	1.60944	0.572416	0.4	1.47146	1	0.132924	5273151714.76	1.5956e+09
2675	Dongcheng Pharmaceutical	2018	C27	1.38629	-0.0429072	-0.319597	0.344174	-0.0046922	22.3859	2.99573	0.376318	0.377358	0	1.77982	1.60944	0.573467	0.4	1.48903	1	0.135454	6967349703.38	2.33282e+09
2675	Dongcheng Pharmaceutical	2019	C27	2.89037	-0.0197192	0.0917011	0.635454	0.0531309	22.6645	3.04452	0.338254	0.462034	0	1.19202	1.60944	0.482275	0.4	1.4028	1	0.140845	7294961182.44	2.99276e+09
2676	Shunwei Shares	2020	C29	4.36945	-0.0581461	-0.594849	-0.101178	-0.388774	21.3609	3.3322	0.438189	0.039444	0	1.63308	1.94591	0.649362	0.428571	1.5103	0	6.51208e-05	1973794847.64	1.72837e+09
2676	Shunwei Shares	2021	C29	2.77259	-0.0502649	-0.398582	0.267533	-0.388774	21.4032	3.3673	0.447423	0.02761	0	1.65116	1.79176	0.613052	0.5	1.38293	1	6.51208e-05	2121892750.51	2.13273e+09
2677	Zhejiang Meida University	2017	C38	1.38629	-0.0280113	-0.53621	-0.113952	0.0273373	21.058	2.77259	0.176424	0.285408	0	2.98693	2.19722	0.777262	0.333333	1.86874	0	0.682742	1675684054.7	1.02636e+09
2677	Zhejiang Meida University	2018	C38	2.30259	-0.0507448	-0.736214	-0.606249	0.0273373	21.2395	2.83321	0.219177	0.541812	0	3.52003	2.19722	0.777293	0.333333	1.86873	1	0.6975	1780577615.37	1.4009e+09
2677	Zhejiang Meida University	2019	C38	1.38629	-0.0596562	-0.44714	-1.12611	0.0273373	21.3002	2.89037	0.233352	0.364922	0	2.26179	2.19722	0.720464	0.333333	1.79093	1	0.68666	1986804431.74	1.68448e+09
2677	Zhejiang Meida University	2020	C38	3.21888	-0.0621614	-0.410877	-0.701101	0.0112262	21.4098	2.94444	0.235331	0.202424	0	2.73613	2.19722	0.731538	0.333333	1.79093	1	0.476744	2178534859.65	1.77082e+09
2677	Zhejiang Meida University	2021	C38	1.60944	-0.0570618	-0.682152	-0.797037	0.0131196	21.5019	2.99573	0.217954	0.051258	0	3.53245	2.30259	0.752198	0.307692	1.77358	0	0.471081	2355604290.03	2.16371e+09
2678	The Pearl River Piano	2019	C24	1.60944	0.0867623	0.197741	-0.0880357	-0.0212739	22.1995	3.52636	0.240031	0.102983	1	2.01446	2.19722	0.864976	0.555556	0.135102	0	0.00116917	4470698047.1	2.05346e+09
2678	The Pearl River Piano	2020	C24	1.60944	0.0432683	-0.052467	0.394434	0.0967817	22.2208	3.55535	0.233834	0.039956	1	2.76317	2.07944	0.864639	0.571429	0.131964	0	0.000733111	4798196583.39	1.7519e+09
2685	East China Heavy Machinery	2019	C34	2.19722	0.0545438	-0.228562	-0.18865	0.0959136	22.504	2.70805	0.203415	0.98877	0	1.02699	2.19722	0.656736	0.333333	1.66775	0	0.274286	7345792577.4	1.36872e+10
2685	East China Heavy Machinery	2020	C34	1.60944	-0.0112272	0.0449739	-0.222211	0.0722913	22.7174	2.77259	0.312739	0.37593	0	1.18456	2.19722	0.640634	0.333333	1.65652	0	0.282971	6060462178.82	7.6345e+09
2686	Yilida	2017	C34	1.60944	-0.0460983	-0.736214	-0.852674	0.0828928	21.2339	3.09104	0.328319	0.234092	0	3.04912	1.94591	0.62379	0.428571	1.97756	1	0.382156	2584254294.71	1.36651e+09
2686	Yilida	2018	C34	1.94591	-0.048634	-0.406838	0.111846	0.0828928	21.6727	3.13549	0.349275	0.384458	0	1.9799	1.94591	0.586715	0.428571	2.40317	1	0.284372	3722091706.61	1.51144e+09
2686	Yilida	2019	C34	2.3979	-0.0459813	-0.0700733	-0.0837593	0.0828928	22.0376	3.17805	0.505624	0.106055	1	1.2483	1.94591	0.630178	0.428571	2.19424	1	0.224386	3081831352.29	1.48122e+09
2686	Yilida	2020	C34	2.63906	-0.0255652	-0.317936	0.0290097	0.0412261	21.8488	3.21888	0.583392	-0.019997	1	1.3837	2.30259	0.652403	0.333333	1.84937	1	0.124504	3418012138.43	1.48418e+09
2686	Yilida	2021	C34	1.79176	0.022345	-0.0203801	0.526233	0.0680857	21.9523	3.2581	0.484477	0.002002	1	1.48544	2.19722	0.703276	0.333333	0.638616	0	0.0952603	2923732275.15	1.90644e+09
2687	Giuseppe	2018	C18	3.29584	-0.0404467	-0.051217	-0.139649	0.0846146	21.0913	2.83321	0.276161	0.120002	0	1.90469	2.19722	0.501503	0.333333	1.91823	1	0.133126	1564086544.78	1.00459e+09
2687	Giuseppe	2019	C18	2.83321	-0.0447122	-0.107044	-0.503808	0.0846146	21.1706	2.89037	0.290604	0.276997	0	1.58483	2.19722	0.494785	0.333333	1.99653	1	0.211299	1654276476.37	1.12107e+09
2687	Giuseppe	2020	C18	3.3322	-0.050057	0.0530546	-6.40154e-05	0.0912262	21.2266	2.94444	0.294354	0.115949	0	1.48624	2.19722	0.478843	0.333333	1.96397	0	0.237143	1775864104.47	1.08847e+09
2687	Giuseppe	2021	C18	2.48491	-0.010698	0.116665	-0.286738	0.0680857	21.2976	2.99573	0.245316	-0.029073	0	1.42304	2.19722	0.479042	0.333333	1.89509	0	0.237143	1944251378.57	1.30366e+09
2688	Jinhe Biology	2018	C27	1.94591	-0.0228328	-0.64611	-0.149565	0.0226311	21.8084	3.3322	0.446835	-0.025313	0	1.66265	2.19722	0.548401	0.333333	0.368599	0	0.0252104	3335354103.12	1.62889e+09
2688	Jinhe Biology	2019	C27	1.60944	-0.0347813	-0.614235	-0.0245426	0.0226311	21.9278	3.3673	0.466506	0.117342	0	1.26492	2.19722	0.564568	0.333333	0.409963	0	0.0252104	3344278815.41	1.78236e+09
2689	Yuanda Intelligence	2017	C34	2.48491	0.238099	-0.736214	-0.555263	0.00551188	21.6392	2.77259	0.428301	-0.221952	0	3.10963	2.19722	0.650892	0.333333	0.580326	0	0.0124798	2518933352.45	1.17931e+09
2689	Yuanda Intelligence	2018	C34	2.07944	-0.00373301	-0.668636	-0.758319	0.0565323	21.6471	2.83321	0.41814	-0.048724	0	2.52033	2.07944	0.6578	0.375	0.579661	0	0.00316765	2375379229.02	1.23481e+09
2689	Yuanda Intelligence	2019	C34	2.30259	-0.00403863	-0.609362	-0.637217	0.0722913	21.5884	2.89037	0.424769	0.047058	0	1.85897	2.19722	0.672162	0.333333	0.566053	0	0.00312335	2119048880.09	8.09749e+08
2689	Yuanda Intelligence	2020	C34	1.79176	-0.0272556	-0.54331	-0.0339364	0.0722913	21.4742	2.94444	0.388988	-0.344233	0	2.16851	2.19722	0.654617	0.333333	0.538098	0	0.00312335	2119419034.48	9.15214e+08
2690	Meiya Optoelectronics	2017	C35	4.66344	0.186773	-0.23297	0.543235	0.00402892	21.5709	2.83321	0.128298	0.071664	0	3.54224	1.94591	0.763947	0.428571	0.15607	0	0.682742	2742756512.15	1.09394e+09
2690	Meiya Optoelectronics	2018	C35	4.52179	0.183786	-0.111945	0.422355	0.00233728	21.7322	2.89037	0.199147	0.213906	0	2.90763	1.79176	0.760972	0.5	0.151626	1	0.680977	2711629754.24	1.23972e+09
2690	Meiya Optoelectronics	2019	C35	4.69135	0.182967	-0.0945377	0.600863	0.0462261	21.7208	2.94444	0.148383	0.13326	0	3.15887	1.79176	0.780493	0.5	0.180379	1	0.68077	2768971041	1.50078e+09
2690	Meiya Optoelectronics	2020	C35	4.31749	0.180633	0.0764645	0.43012	0.0462261	21.7417	2.99573	0.139204	0.21058	0	5.21253	1.79176	0.788824	0.5	0.197131	1	0.680677	2859167501.04	1.49597e+09
2690	Meiya Optoelectronics	2021	C35	1.79176	0.19257	-0.223871	0.553859	0.0585873	21.7738	3.04452	0.196997	-0.003204	0	5.73355	1.79176	0.840003	0.5	0.284239	0	0.677441	3252645512.34	1.81288e+09
2694	Gu Di Technology	2020	C29	2.3979	-0.0754156	-0.560022	-0.603632	-0.137345	21.7934	3.04452	0.630175	-0.014428	0	1.25349	1.94591	0.430368	0.428571	0.471634	0	0.0647373	2470637165.03	1.42882e+09
2695	delis	2020	C13	1.38629	-0.0251375	-0.525372	-0.292784	-0.208774	21.7403	3.04452	0.20588	0.115588	0	3.00647	1.94591	0.676061	0.333333	0.648707	1	0.125646	3026744153.59	2.43638e+09
2695	delis	2021	C13	1.38629	-0.0229989	-0.217034	0.00917304	-0.208774	21.8308	3.09104	0.18337	0.15091	0	3.75532	2.19722	0.699382	0.333333	0.648708	1	0.124744	3020703366.58	2.33874e+09
2698	Boshi Shares	2017	C35	3.2581	0.00817241	0.227826	0.435259	0.0565323	21.5353	2.99573	0.152067	-0.124944	0	3.95087	2.19722	0.691442	0.333333	1.54885	1	0.294078	2649336573.98	7.88073e+08
2698	Boshi Shares	2018	C35	2.89037	0.012268	-0.287987	0.827903	0.0565323	21.6976	3.04452	0.240849	0.255381	0	2.38178	2.19722	0.647784	0.333333	1.41658	1	0.268484	3443482471.16	9.15575e+08
2698	Boshi Shares	2019	C35	3.7612	0.0107482	-0.0626658	0.939722	0.0565323	21.9597	3.09104	0.380562	0.16179	0	1.91084	2.19722	0.638712	0.333333	1.36791	1	0.260211	4041154116.28	1.45974e+09
2698	Boshi Shares	2020	C35	3.58352	0.0225514	0.0544684	0.702354	0.0593922	22.1198	3.13549	0.412746	0.594344	0	2.66724	2.19722	0.634048	0.333333	1.49162	1	0.254622	4576810168.61	1.82791e+09
2698	Boshi Shares	2021	C35	2.63906	0.00528121	0.14084	0.696873	0.0593922	22.2443	3.17805	0.406677	0.252217	0	2.63317	2.19722	0.61104	0.333333	1.26461	1	0.284115	4901945419.82	2.11295e+09
2701	Orijin	2017	C33	1.94591	-0.0973216	-0.381397	-0.0738361	0.0361241	23.4272	2.99573	0.645846	0.140536	0	1.77036	2.07944	0.536338	0.375	0.327984	0	0.490881	14348078402	7342375851
2701	Orijin	2018	C33	2.07944	-0.106066	-0.307337	0.474596	0.0112262	23.3869	3.04452	0.591707	-0.033726	0	1.47156	2.19722	0.573093	0.333333	0.531398	0	0.00097838	13443357863	8175388304
2701	Orijin	2019	C33	2.83321	-0.10417	-0.292957	0.186776	0.00402892	23.3218	3.09104	0.582218	0.113453	0	1.46834	2.19722	0.580848	0.333333	0.576432	0	0.00106037	14733054127	9369162549
2701	Orijin	2020	C33	3.66356	-0.118322	-0.391846	0.452503	-0.0174158	23.4134	3.13549	0.594529	0.14602	0	1.29646	2.19722	0.540034	0.333333	0.2444	0	0.00987343	15093540187	10561012720
2701	Orijin	2021	C33	2.70805	-0.125987	-0.327385	0.422418	-0.0174158	23.4375	3.17805	0.549762	0.12721	0	1.34052	2.07944	0.536068	0.307692	0.345382	0	0.00122163	16651864068	13884980323
2702	Haixin Food	2021	C13	2.3979	0.00153386	-0.0257626	-0.437844	-0.0421072	21.0255	3.21888	0.378286	0.159234	0	2.58937	1.94591	0.479158	0.428571	1.4481	0	0.262376	1487872947.81	1.5503e+09
2705	Xinbao Shares	2017	C38	5.52545	-0.0456098	-0.142111	0.575177	0.0203928	22.4161	3.09104	0.50967	0.107463	0	1.30441	2.19722	0.800239	0.333333	0.689535	0	0.0157042	6652705046.7	8.2223e+09
2705	Xinbao Shares	2018	C38	5.70378	-0.0676131	-0.139562	0.736039	0.00324428	22.6183	3.13549	0.437725	0.17708	0	1.24631	2.19722	0.759098	0.333333	0.691038	0	0.0138457	7130931663.15	8.44433e+09
2705	Xinbao Shares	2019	C38	5.86363	-0.0468388	-0.0176343	0.262703	0.0604569	22.6877	3.17805	0.450662	0.027004	0	1.28084	2.19722	0.782468	0.333333	0.699626	0	0.00868347	8150667168.76	9.12453e+09
2705	Xinbao Shares	2020	C38	5.86363	-0.0556812	-0.165108	0.224602	0.0724761	22.8214	3.21888	0.469019	0.080551	0	2.08323	2.19722	0.796671	0.333333	0.722807	0	0.00830721	12494765158.2	1.3191e+10
2705	Xinbao Shares	2021	C38	5.86363	-0.0823912	0.200859	0.637679	0.0724761	23.2486	3.2581	0.511529	0.445668	0	3.22161	2.19722	0.734608	0.333333	0.644004	0	0.00606306	12626869972.39	1.49124e+10
2706	Liangxin Electric Appliances	2017	C38	4.82028	0.101367	-0.236629	-1.05833	0.0779297	21.3607	2.89037	0.178718	0.209982	0	1.78053	2.19722	0.519527	0.333333	2.17597	1	0.386965	2033583415.13	1.45205e+09
2706	Liangxin Electric Appliances	2018	C38	5.27811	0.0878187	-0.491005	-0.950415	0.0463282	21.4331	2.94444	0.169366	0.1846	0	2.67189	2.19722	0.532239	0.333333	2.176	1	0.360804	2166400281.15	1.57379e+09
2706	Liangxin Electric Appliances	2019	C38	5.2832	0.0815214	0.16554	-0.691568	0.0109493	21.4963	2.99573	0.187734	0.083839	0	1.98237	2.07944	0.521407	0.375	2.11472	0	0.281135	2329648816.15	2.03851e+09
2706	Liangxin Shares	2020	C38	5.54908	0.0665269	0.0593376	-0.916366	0.0109493	21.569	3.04452	0.224533	0.295292	0	2.54007	2.07944	0.480558	0.375	2.11472	0	0.281219	3260945946.79	3.01656e+09
2706	Liangxin Shares	2021	C38	4.30407	0.0644581	-0.0727128	-0.902697	0.0334136	21.9053	3.09104	0.375012	0.479786	0	6.1396	2.07944	0.475796	0.375	2.11472	0	0.280088	4418795469.35	4.02715e+09
2708	Guangyang Shares	2017	C36	2.77259	-0.0312828	0.135456	-0.109603	-0.0342177	21.5949	3.13549	0.365928	1.04498	0	1.56051	2.3979	0.729567	0.363636	1.1282	0	0.175057	2346593393.27	1.46062e+09
2708	Guangyang Shares	2018	C36	3.43399	-0.0364826	0.420317	0.103553	0.024954	21.5762	3.17805	0.357031	0.313126	0	1.3557	2.3979	0.681764	0.363636	0.989412	0	0.118712	2177876724.71	1.35481e+09
2708	Guangyang Shares	2019	C36	3.63759	-0.0229282	0.488649	-0.0877342	0.0109493	21.5016	3.21888	0.352432	-0.072442	0	1.50874	2.3979	0.662271	0.363636	0.965405	0	0.119241	2170043770.86	1.30949e+09
2708	Guangyang Shares	2020	C36	3.29584	-0.0167667	0.525727	0.276662	0.0319669	21.498	3.2581	0.344436	-0.033451	0	1.92009	2.3979	0.646692	0.363636	0.907737	0	0.0981756	2650777306.63	1.43426e+09
2708	Guangyang Shares	2021	C36	3.09104	-0.0360556	0.0740228	0.272713	0.00233728	21.6981	3.29584	0.444606	0.095279	0	1.43771	2.19722	0.612773	0.333333	0.798834	0	0.0977842	2664235736.59	1.62234e+09
2709	Heavenly gift materials	2017	C26	3.7612	0.00117557	-0.224819	0.434279	0.0412261	21.5714	2.83321	0.300252	0.942522	0	3.59347	2.19722	0.590607	0.444444	0.303058	0	0.451286	3691720695.76	2.0573e+09
2709	Heavenly gift materials	2018	C26	2.63906	0.00890018	0.0690154	0.651316	0.0312262	22.0294	2.89037	0.283487	0.119775	0	2.8585	2.07944	0.584098	0.5	0.301393	0	0.426939	4934891955.52	2.07985e+09
2709	Heavenly gift materials	2019	C26	3.13549	-0.0131206	-0.0878708	0.0730356	0.00128531	22.3196	2.94444	0.398927	0.010958	0	1.51086	2.19722	0.574184	0.444444	0.292035	1	0.428408	5329642855.46	2.75459e+09
2709	Heavenly gift materials	2020	C26	3.2581	-0.0346559	0.146762	0.358665	-0.0212739	22.3965	2.99573	0.442539	0.32442	0	2.0527	2.07944	0.633577	0.5	0.402708	1	0.419379	6010469031.69	4.11905e+09
2709	Heavenly gift materials	2021	C26	2.3979	-0.0500761	0.122169	0.509496	0.0846146	22.5168	3.04452	0.411725	0.495339	0	7.13672	2.19722	0.524746	0.444444	0.224136	1	0.383154	13899180424.37	1.10908e+10
2718	AIA suspended ceiling	2017	C41	4.21951	0.0576474	-0.222217	-0.00687861	0.0112262	20.87	2.30259	0.107669	0.237137	0	2.11994	1.94591	0.746724	0.428571	1.033	0	0.637718	1417697205.94	6.67844e+08
2718	AIA suspended ceiling	2018	C41	4.14313	0.00930939	-0.116911	0.182693	-0.0487738	21.0723	2.3979	0.201848	0.314388	0	1.59287	1.94591	0.740116	0.428571	1.03099	0	0.637718	1528066276.58	7.25314e+08
2718	AIA suspended ceiling	2019	C41	3.95124	0.0216895	0.110076	0.0483018	-0.0487738	21.1473	2.48491	0.209433	0.086053	0	1.23534	1.94591	0.753784	0.428571	1.05851	0	0.659873	1910171994.03	7.0705e+08
2718	AIA suspended ceiling	2020	C41	3.43399	0.0116526	-0.160726	0.623522	-0.0487738	21.3705	2.56495	0.337335	-0.025181	0	1.24714	1.94591	0.771839	0.428571	1.10289	0	0.659873	1979325898.27	7.57452e+08
2718	AIA suspended ceiling	2021	C41	3.3322	0.00501844	-0.029514	0.629841	-0.0421072	21.406	2.63906	0.330245	0.071286	0	1.17455	1.94591	0.765513	0.428571	1.09554	0	0.655639	1742981353.38	9.7653e+08
2723	Jinlaite	2017	C38	3.95124	-0.0389068	0.617263	0.239555	0.0515567	20.7712	2.30259	0.38849	0.095961	0	2.27467	1.94591	0.755186	0.428571	0.657998	0	0.0642742	1042074520.89	9.86646e+08
2723	Jinlaite	2018	C38	3.82864	-0.0573073	0.376354	0.151868	0.0515567	20.7645	2.3979	0.372515	0.281502	0	3.1081	1.94591	0.719731	0.428571	0.657998	0	0.0642742	991154696.09	8.30502e+08
2723	Jinlaite	2019	C38	2.94444	-0.0355946	0.16279	0.190361	0.0515567	20.7144	2.48491	0.412561	-0.158257	0	2.04614	1.94591	0.686332	0.428571	0.871334	0	0.0764518	1235711329.2	1.00082e+09
2723	Jinlaite	2020	C38	1.60944	-0.0301302	0.261639	0.167045	0.0828928	20.9349	2.56495	0.510254	0.205076	0	1.89429	2.07944	0.676103	0.375	0.859973	0	0.0675007	1489562236.44	1.08921e+09
2725	Yueling Shares	2019	C36	3.4012	-0.0460602	0.0271735	0.030509	0.0490386	20.9073	3.04452	0.205109	0.236099	0	1.38973	2.19722	0.646302	0.333333	2.94415	0	0.411873	1136494250.41	7.14905e+08
2725	Yueling Shares	2020	C36	3.46574	-0.0443182	0.24836	-0.0980126	0.0490386	20.8512	3.09104	0.152414	-0.26093	0	1.91835	2.19722	0.593442	0.333333	2.76916	0	0.315935	1349442635.09	722218589
2725	Yueling Shares	2021	C36	3.43399	-0.0523829	-0.139092	-0.208685	0.0565323	21.023	3.13549	0.247392	0.010229	0	1.60838	2.07944	0.585571	0.375	2.68985	0	0.315653	1360416305.44	9.44029e+08
2728	Teyi Pharmaceutical	2017	C27	1.79176	-0.0262022	-0.736214	-0.855799	0.015716	21.1953	2.70805	0.446993	0.269712	0	1.84535	1.94591	0.750825	0.428571	1.17391	1	0.54215	1928984881.76	6.86944e+08
2728	Teyi Pharmaceutical	2018	C27	1.09861	-0.0175797	-0.533481	-0.808982	-0.00655162	21.3803	2.77259	0.459384	0.047399	0	1.75306	1.94591	0.709086	0.428571	1.17391	1	0.541963	2067598132.85	8.84976e+08
2728	Teyi Pharmaceutical	2019	C27	2.70805	-6.60811e-05	-0.736214	-0.808982	-0.0353045	21.4497	2.83321	0.462563	0.28828	0	1.43884	1.94591	0.696604	0.428571	1.07408	1	0.538076	2256808633.65	9.21122e+08
2730	Electrooptic Technology	2017	C35	2.07944	-0.0227117	0.14579	-0.10932	-0.208774	21.0842	2.94444	0.371255	0.170731	0	2.26705	2.19722	0.690505	0.333333	0.276667	0	0.132952	1571101564.73	8.11611e+08
2730	Electrooptic Technology	2018	C35	1.09861	-0.0584142	0.269368	-0.252707	-0.208774	21.175	2.99573	0.39178	0.312248	0	2.8543	2.19722	0.693208	0.333333	0.276667	0	0.132952	1729908009.93	9.3897e+08
2730	Electrooptic Technology	2019	C35	1.79176	-0.0707115	-0.027732	-0.594463	-0.208774	21.2713	3.04452	0.41932	0.156922	0	1.61241	2.19722	0.68233	0.333333	0.273031	0	0.126831	1580302853.67	1.00253e+09
2730	Electrooptic Technology	2020	C35	2.07944	-0.0913982	0.320776	-0.774816	-0.0287738	21.1809	3.09104	0.341819	0.067692	0	1.88594	2.19722	0.682362	0.333333	0.273031	0	0.0681803	1288844458.41	8.08128e+08
2730	Electrooptic Technology	2021	C35	1.94591	-0.0620776	0.278754	-0.298105	-0.0287738	20.977	3.13549	0.220293	-0.193912	0	2.49063	2.19722	0.670845	0.333333	0.243433	0	0.0663208	1365588253.27	9.19209e+08
2732	Yantang Dairy	2020	C14	3.29584	0.0757259	-0.158914	-0.309403	0.0769404	21.0046	2.89037	0.225135	0.133797	1	2.81384	2.19722	0.642473	0.333333	0.493495	0	0.0126259	1386007486.39	1.637e+09
2732	Yantang Dairy	2021	C14	2.48491	0.0212521	-0.531883	-0.125225	0.0769404	21.0497	2.94444	0.22684	0.11303	1	2.74712	2.19722	0.686403	0.333333	0.55568	0	0.00881996	1642820235.63	1.98475e+09
2733	Xiongtao Shares	2017	C38	2.19722	-0.116641	-0.463925	-0.282533	0.0134484	21.8869	3.13549	0.301934	0.03438	0	1.50857	2.19722	0.67374	0.333333	0.630257	1	0.0871058	3522737881.66	2.65643e+09
2733	Xiongtao Shares	2018	C38	1.79176	-0.132512	-0.417468	0.254915	-0.0212739	21.9825	3.17805	0.379041	0.062206	0	1.98029	2.19722	0.624213	0.333333	0.603768	1	0.0871058	4196758077.86	2.95616e+09
2733	Xiongtao Shares	2019	C38	3.7612	-0.134666	-0.22254	-0.64768	0.0134484	22.1576	3.21888	0.413898	0.112836	0	1.25143	2.19722	0.600207	0.333333	0.617581	0	0.0871122	4421283914	2.93182e+09
2733	Xiongtao Shares	2020	C38	3.17805	-0.14664	0.0444812	-0.286314	0.0134484	22.2097	3.2581	0.433676	-0.008235	0	2.46019	2.19722	0.540602	0.333333	0.476174	0	0.0720742	5210911959.26	2.54662e+09
2733	Xiongtao Shares	2021	C38	3.2581	-0.145711	-0.00773126	-0.0422617	0.0134484	22.374	3.29584	0.415219	-0.131385	0	1.81598	2.19722	0.492441	0.333333	0.44129	0	0.0655094	5727552993.14	3.11028e+09
2734	Limin Shares	2017	C26	3.91202	0.0296723	-0.171465	0.0261333	-0.0353045	21.4549	3.04452	0.234897	0.390489	0	1.94748	2.07944	0.551549	0.375	1.10313	0	0.164551	2385880926.07	1.42342e+09
2734	Limin Shares	2018	C26	3.3322	-0.000298264	0.0796884	0.472546	-0.0368989	21.5928	3.09104	0.274974	0.226638	0	1.51061	2.19722	0.553335	0.333333	1.111	0	0.166382	2735314477.1	1.51918e+09
2734	Limin Shares	2019	C26	1.09861	0.00739974	-0.0085935	0.559107	0.0162262	21.7295	3.13549	0.313852	0.067276	0	1.26983	2.3979	0.548827	0.363636	1.111	0	0.169917	4767286264.84	2.83267e+09
2741	Guanghua Technology	2017	C26	1.94591	0.0349802	-0.595268	-0.630541	0.024954	20.7187	3.46574	0.204325	0.149347	0	3.36214	2.19722	0.668971	0.333333	0.679285	0	0.554583	1578142397.99	1.29919e+09
2741	Guanghua Technology	2018	C26	2.07944	0.0458351	0.0340464	-0.502363	0.024954	21.1795	3.49651	0.291771	0.310046	0	2.14087	2.19722	0.69495	0.333333	0.701312	0	0.542041	2471892378.77	1.52022e+09
2741	Guanghua Technology	2019	C26	1.79176	0.0466668	-0.0981319	-0.301903	0.0112262	21.6283	3.52636	0.484671	0.170128	0	2.11825	2.19722	0.688478	0.333333	0.701312	0	0.196851	2593933782.12	1.71362e+09
2743	Fuhuang Steel Structure	2017	C33	3.17805	-0.114736	-0.292688	-0.300777	0.0247902	22.4129	2.56495	0.643391	0.593247	0	1.20219	2.19722	0.657082	0.444444	0.479387	0	0	5985515138.43	2.81293e+09
2743	Fuhuang Steel Structure	2018	C33	3.09104	-0.0941649	-0.172251	-0.740918	0.00727552	22.5126	2.63906	0.662143	0.181157	0	1.15617	2.19722	0.577079	0.444444	0.414333	0	0.00596066	7081029267.26	3.53167e+09
2743	Fuhuang Steel Structure	2019	C33	4.29046	-0.0822105	0.299396	-0.0814242	0.0284662	22.6807	2.70805	0.69841	0.255514	0	0.976417	2.19722	0.551181	0.444444	0.387988	0	0.00800686	7678994231.05	3.73984e+09
2743	Fuhuang Steel Structure	2020	C33	4.17439	-0.0603578	0.538671	0.122112	0.0378928	22.7618	2.77259	0.712229	0.058943	0	0.996943	2.30259	0.544425	0.4	0.379641	1	0.00347877	9045273442.870001	4.07442e+09
2743	Fuhuang Steel Structure	2021	C33	3.7612	-0.0687664	0.629577	-0.546113	0.0875224	22.9255	2.83321	0.673674	0.089463	0	0.990682	2.30259	0.498983	0.4	0.36832	1	0.0024123	10083181670.2	5.73749e+09
2745	Mulin Forest	2019	C39	2.07944	-0.0734403	-0.00144029	0.165558	0.0256011	24.1903	3.09104	0.699773	1.19763	0	1.06098	2.19722	0.793329	0.333333	0.356063	1	0.565893	34799224779.78	1.89727e+10
2745	Mulin Forest	2020	C38	3.04452	-0.0916238	0.455397	0.440303	0.0412261	24.2729	3.13549	0.701116	0.056865	0	1.1149	2.19722	0.7784	0.333333	0.34057	1	0.566953	30775237621.62	1.73813e+10
2745	Mulin Forest	2021	C38	2.19722	-0.0814754	0.280003	0.446532	0.0412261	24.15	3.17805	0.593114	-0.083877	0	1.18344	2.07944	0.663484	0.375	0.347317	1	0.4655	28772890646.05	1.86146e+10
2747	Eston	2017	C40	2.19722	-0.0366108	0.252017	0.421801	-0.0806746	21.355	2.70805	0.218592	0.404032	0	1.87055	2.07944	0.772671	0.375	0.928481	1	0.00189998	3229275238.56	1.0765e+09
2747	Eston	2018	C40	2.89037	0.0760465	0.415747	0.338729	-0.0447114	21.8955	2.77259	0.495562	0.586944	0	1.79895	2.19722	0.711916	0.333333	0.891869	1	0.00558524	3621017273.89	1.46102e+09
2747	Eston	2019	C40	3.71357	0.0909954	0.608734	0.190622	-0.0243294	22.01	2.83321	0.526065	0.357195	0	2.295	2.19722	0.712744	0.333333	0.91991	1	0.165193	3786970154.77	1.42146e+09
2747	Eston	2020	C40	2.19722	0.108814	0.382946	0.318535	-0.010549	22.0548	2.89037	0.546104	-0.02708	0	2.76852	2.07944	0.735545	0.375	2.01133	1	0.164152	5684821590.25	2.51017e+09
2747	Eston	2021	C40	1.94591	0.0476491	0.366113	0.38666	0.0467817	22.4611	2.94444	0.6504	0.765908	0	4.52583	2.19722	0.69812	0.333333	1.11315	0	0.152639	6990104397.27	3.02038e+09
2749	Guoguang Shares	2017	C26	3.2581	0.0391201	-0.398549	-0.825806	0.106041	20.718	2.83321	0.0993327	0.015277	0	2.39118	2.19722	0.652209	0.333333	0.514485	0	0.473409	985511075.77	7.37323e+08
2749	Guoguang Shares	2018	C26	3.7612	0.00621125	-0.606374	-0.726413	0.106041	20.7087	2.89037	0.131201	0.200338	0	2.00957	2.19722	0.652209	0.333333	0.514485	0	0.473409	1125200176.43	8.6542e+08
2749	Guoguang Shares	2019	C26	2.83321	0.00473034	-0.00647354	-0.0190042	0.116711	20.8412	2.94444	0.157202	0.173732	0	2.61126	2.19722	0.64469	0.444444	0.514488	0	0.473999	1342047802.82	1.01428e+09
2749	Guoguang Shares	2020	C26	1.09861	-0.0154354	-0.363525	-0.36761	0.119351	21.0175	2.99573	0.169169	0.17201	0	2.65502	2.19722	0.656417	0.444444	0.514436	0	0.473994	1746318076.6	1.16004e+09
2750	Longjin Pharmaceutical	2018	C27	2.07944	0.0460077	-0.620366	-0.465223	-0.00655162	20.4815	3.09104	0.177896	0.361383	0	3.27461	2.19722	0.769188	0.333333	0.734718	1	0.00469451	787549742.85	3.35985e+08
2750	Longjin Pharmaceutical	2019	C27	1.60944	0.021612	-0.64611	-0.489595	0.025794	20.4844	3.13549	0.167122	0.103588	0	2.99878	2.19722	0.775693	0.333333	0.747304	1	0.0106922	806891975.76	2.75292e+08
2750	Longjin Pharmaceutical	2020	C27	2.19722	0.0397337	-0.736214	-0.555263	0.0446888	20.5087	3.17805	0.174748	-0.180641	0	6.51815	2.19722	0.703821	0.333333	0.682207	1	0.00801931	841755807.01	2.54027e+08
2752	Shengxing Shares	2018	C33	1.60944	-0.105953	-0.736214	-0.743934	-0.0559961	21.903	3.2581	0.425824	-0.048148	0	1.42259	1.79176	0.846141	0.5	0.0649676	0	0.00438599	3671109648.88	2.0983e+09
2753	Yongdong Shares	2020	C26	1.94591	-0.0273582	-0.232972	-0.42749	-0.0667986	21.5938	2.99573	0.249061	0.103956	0	1.25626	2.19722	0.723435	0.333333	1.42248	0	0.471949	2540415679.2	2.39124e+09
2756	Yongxing Special Steel	2017	C31	3.09104	0.0810784	-0.419077	-0.286496	0.0724761	21.966	2.83321	0.114198	-0.058578	0	1.81981	2.19722	0.729287	0.333333	0.239227	1	0.642198	3961997765.46	4.03124e+09
2756	Yongxing Special Steel	2018	C31	2.56495	0.118536	-0.00110281	0.444793	0.0801535	22.1	2.89037	0.148526	0.274395	0	1.61733	2.19722	0.737853	0.333333	0.242085	1	0.64432	4344057084.58	4.79435e+09
2756	Yongxing Materials	2019	C31	3.13549	0.128702	0.0441949	-0.131041	0.0779297	22.1921	2.94444	0.214012	0.189299	0	1.10373	2.19722	0.721926	0.333333	0.236806	1	0.648101	4542063538.36	4.90942e+09
2756	Yongxing Materials	2020	C31	2.48491	0.0989764	-0.204882	0.31023	0.0812262	22.2366	2.99573	0.23888	0.024002	0	1.3397	2.19722	0.719156	0.333333	0.41757	1	0.534729	5361512338.96	4.97313e+09
2756	Yongxing Materials	2021	C31	1.79176	0.0816308	-0.474644	0.46686	0.0936953	22.4025	3.04452	0.23639	0.012976	0	3.00111	2.19722	0.608331	0.333333	0.372384	1	0.463535	6369307875.78	7.19926e+09
2757	Nanxing Equipment	2017	C35	3.58352	-0.0512164	0.565631	-0.647385	0.00196993	20.6895	3.04452	0.19958	0.082571	0	2.34703	1.94591	0.704912	0.428571	0.410067	0	0.144457	1089771100.01	7.8118e+08
2757	Nanxing Equipment	2018	C35	2.99573	-0.0612503	0.537934	-0.717552	0.00196993	20.8092	3.09104	0.198055	0.55382	0	1.99295	1.94591	0.69535	0.428571	0.41007	0	0.142791	1949506065.75	1.12587e+09
2757	Nanxing Shares	2019	C35	4.06044	-0.0497825	-0.736214	-0.218795	-0.0525239	21.3908	3.13549	0.15126	0.44124	0	1.79582	1.94591	0.688304	0.428571	0.579915	0	0.120679	2372802218.27	1.51997e+09
2757	Nanxing Shares	2020	C35	4.58497	-0.03455	0.435024	-0.307443	-0.0965289	21.5873	3.17805	0.229562	0.350046	0	1.50041	1.94591	0.669092	0.428571	0.579915	0	0.0734413	2831770858.44	2.13292e+09
2757	Nanxing Shares	2021	C35	4.09434	-0.0548294	0.558772	-0.0154808	-0.0965289	21.7642	3.21888	0.277708	0.403262	0	1.73377	1.94591	0.662497	0.428571	0.579913	0	0.0734475	3459138107.83	2.77678e+09
2759	Tianji Shares	2017	C38	4.31749	-0.0447819	-0.327855	0.140655	-0.0509961	21.98	3.04452	0.0564805	0.210654	0	1.40218	1.94591	0.843673	0.428571	1.72416	1	0.308616	3736141186.21	8.53372e+08
2759	Tianji Shares	2018	C38	4.07754	-0.0340526	-0.312415	0.349285	-0.0439539	22.0413	3.09104	0.103873	0.710565	0	1.32311	1.94591	0.839212	0.428571	1.72416	1	0.403575	3998064451.94	8.60638e+08
2759	Tianji Shares	2019	C38	3.89182	-0.030916	-0.639495	-0.331205	-0.0509961	22.1091	3.13549	0.147275	0.008514	0	1.01884	1.94591	0.82225	0.428571	1.69739	1	0.398144	3241241439.08	7.7432e+08
2759	Tianji Shares	2020	C38	3.95124	-0.0391913	-0.480905	0.0242615	-0.0509961	21.8992	3.17805	0.168589	-0.100295	0	1.29766	1.94591	0.762941	0.428571	1.26515	1	0.408259	3238307886.66	7.4283e+08
2759	Tianji Shares	2021	C38	2.3979	-0.043273	-0.401979	0.0133299	-0.0509961	21.8983	3.21888	0.176132	-0.040668	0	2.2401	1.94591	0.676739	0.428571	1.22376	1	0.351712	4551111837.47	2.25256e+09
2763	Huijie Shares	2017	C18	1.09861	-0.0743776	-0.736214	-1.12611	0.02592	21.4052	2.30259	0.162806	0.085415	0	1.86641	2.07944	0.726466	0.375	1.00631	1	0.682742	2199483484.84	2.13634e+09
2765	Lan Dai Transmission	2019	C36	2.30259	-0.0824635	-0.138035	0.017848	0.0912262	21.6401	3.13549	0.504537	-0.286292	0	1.33606	2.19722	0.690892	0.333333	0.229018	0	0.527942	3481097759.28	1.13646e+09
2765	Landai Technology	2020	C36	1.09861	-0.0686798	-0.464118	-0.128187	0.0939943	21.9706	3.17805	0.562657	0.310467	0	1.14154	2.19722	0.643334	0.333333	0.294845	0	0.472753	3943072478.62	2.40945e+09
2767	Pioneer Electronics	2017	C40	3.13549	-0.0591767	-0.317972	-0.320805	-0.0287738	20.4619	3.2581	0.134932	0.006063	0	3.05324	1.94591	0.729333	0.428571	0.472907	0	0.2339	815568751.25	3.0981e+08
2767	Pioneer Electronics	2018	C40	3.89182	-0.0518025	0.0597587	-0.230895	-0.0667986	20.5194	3.29584	0.14772	0.057688	0	1.73366	1.94591	0.736871	0.428571	0.484132	0	0.2325	835431720.24	2.89023e+08
2767	Pioneer Electronics	2019	C40	3.66356	-0.0227708	0.472503	-0.093242	-0.108774	20.5435	3.3322	0.14437	-0.067097	0	2.38249	1.94591	0.739897	0.428571	0.531979	0	0.2313	890693593.4400001	3.17748e+08
2767	Pioneer Electronics	2020	C40	3.29584	-0.00802973	0.190785	-0.322064	-0.146274	20.6075	3.3673	0.169572	0.09939	0	2.38191	1.94591	0.723258	0.428571	0.493739	0	0.221797	999153752.37	3.54441e+08
2767	Pioneer Electronics	2021	C40	3.29584	-0.0405546	0.0418081	-0.213151	-0.146274	20.7224	3.4012	0.244798	0.115477	0	1.72208	1.94591	0.710482	0.428571	0.56029	0	0.221697	1019450255.41	4.75539e+08
2768	Guoen Shares	2019	C29	1.09861	-0.000135252	-0.736214	-0.553959	-0.0187739	22.0199	2.94444	0.420867	0.819437	0	1.57644	1.94591	0.725705	0.428571	0.387896	1	0.46474	4861559154.34	5.06935e+09
2768	Guoen Shares	2020	C29	1.09861	-0.0069463	-0.736214	0.0791056	-0.00981194	22.3046	2.99573	0.488287	0.361169	0	1.51318	1.94591	0.726808	0.428571	0.395082	1	0.464525	5461467412.5	7.1813e+09
2768	Guoen Shares	2021	C29	1.09861	0.0182617	-0.325885	-0.0492427	0.0134484	22.421	3.04452	0.411438	0.41661	0	1.62997	1.94591	0.630358	0.428571	0.299753	1	0.464525	9908877185.129999	9.76599e+09
2773	Kanghong Pharmaceutical	2017	C27	1.09861	-0.0501937	-0.545746	0.119221	-0.0641457	22.0472	3.04452	0.227045	0.224494	0	1.95525	2.19722	0.825698	0.333333	1.23472	0	0.386503	4586159245.38	2.7865e+09
2773	Kanghong Pharmaceutical	2018	C27	1.60944	-0.0474044	-0.262932	0.169437	-0.0134614	22.2463	3.09104	0.22736	0.097032	0	1.86627	2.19722	0.82549	0.333333	1.23472	0	0.386929	5194882257.35	2.91745e+09
2773	Kanghong Pharmaceutical	2019	C27	2.07944	-0.0434403	-0.428869	0.273464	-0.0148963	22.3709	3.13549	0.21385	0.046994	0	3.5697	2.19722	0.821271	0.333333	1.23009	0	0.384594	5827016799.79	3.25743e+09
2773	Kanghong Pharmaceutical	2020	C27	2.07944	-0.0439877	-0.364916	0.0498691	-0.0374936	22.4858	3.17805	0.207047	0.116535	0	4.37898	2.19722	0.781402	0.333333	1.18439	0	0.377459	7001158559.94	3.29543e+09
2774	Kuaiyi Elevator	2019	C34	3.85015	-0.0705616	-0.736214	-0.658953	0.00727552	21.152	3.04452	0.310753	0.170473	0	1.28639	1.60944	0.738296	0.4	0.630997	0	0.222789	1626307711.75	8.21581e+08
2774	Kuaiyi Elevator	2020	C34	2.89037	-0.0728251	-0.736214	-1.02336	0.00727552	21.2096	3.09104	0.336005	-0.062886	0	1.24788	1.60944	0.73573	0.4	0.630997	0	0.222652	1758789779.65	9.39332e+08
2774	Kuaiyi Elevator	2021	C34	1.79176	-0.0631138	-0.736214	-0.808368	0.00727552	21.2879	3.13549	0.376927	0.143322	0	1.48376	1.60944	0.734196	0.4	0.610652	0	0.215995	2382657273.21	1.98424e+09
2778	Gaoke Petrochemical	2018	C25	1.09861	0.0796504	-0.465903	-1.12611	-0.264329	20.4143	2.99573	0.157259	0.038767	0	2.25395	2.19722	0.696634	0.333333	0.667236	1	0.496082	773921553.85	6.88923e+08
2778	Gaoke Petrochemical	2019	C25	1.94591	0.190345	-0.736214	-1.12611	-0.0914899	20.467	3.04452	0.185169	0.199012	0	1.74511	2.19722	0.631552	0.333333	0.545736	1	0.484236	807000244.48	7.18365e+08
2778	Gaoke Petrochemical	2020	C25	2.48491	0.209629	-0.736214	-0.465223	-0.0914899	20.5088	3.09104	0.203432	0.042736	0	2.52889	1.94591	0.578375	0.428571	0.797648	1	0.314536	1580956442.07	9.80924e+08
2779	Zhongjian Technology	2017	C35	2.30259	-0.0651483	-0.164823	-0.160003	0.0490386	20.4541	2.99573	0.195618	-0.106903	0	2.53992	2.19722	0.755126	0.333333	0.324022	1	0.137025	839982730.42	4.40923e+08
2779	Zhongjian Technology	2018	C35	3.49651	-0.0579526	-0.736214	-0.808982	0.0604569	20.5489	3.04452	0.248791	0.071282	0	1.80465	2.19722	0.766085	0.333333	0.324022	1	0.137025	819117564.49	4.16027e+08
2779	Zhongjian Technology	2019	C35	2.89037	-0.052222	-0.285444	-0.336173	0.0680857	20.5237	3.09104	0.221082	-0.056463	0	2.64779	2.19722	0.772136	0.333333	0.324022	1	0.137025	853117533.5	3.9518e+08
2779	Zhongjian Technology	2020	C35	2.94444	-0.076507	-0.553424	-0.434866	0.0319669	20.5644	3.13549	0.245794	-0.05011	0	2.62781	2.19722	0.779388	0.333333	0.323727	1	0.137025	881575250.11	3.94879e+08
2779	Zhongjian Technology	2021	C35	1.79176	-0.0874753	-0.736214	-0.575907	-0.00877386	20.5972	3.17805	0.299365	-0.00076	0	2.07485	2.19722	0.771908	0.333333	0.323727	1	0.137025	850430396.85	5.40169e+08
2783	Kailong Shares	2017	C26	3.04452	-0.0787834	-0.478863	-0.253584	0.0782084	21.3638	3.13549	0.178365	0.07086	1	2.461	2.3979	0.496956	0.363636	1.62222	0	0.233549	2392302989.58	1.35895e+09
2783	Kailong Shares	2018	C26	2.19722	-0.0353519	-0.303237	0.64674	0.0840931	21.5955	3.17805	0.307076	0.424905	1	1.46633	2.3979	0.486659	0.363636	1.60342	0	0.230531	3810615709.56	1.86521e+09
2783	Kailong Shares	2019	C26	3.09104	-0.0368738	0.164262	0.205688	0.0443126	22.0611	3.21888	0.490973	0.372537	1	1.04471	2.3979	0.47236	0.363636	1.51792	0	0.236789	4411074545.49	1.89137e+09
2783	Kailong Shares	2020	C26	2.19722	-0.047412	-0.0092749	0.629479	0.0443126	22.2074	3.2581	0.495236	0.014026	1	1.4175	2.3979	0.380735	0.363636	1.2648	0	0.2009	6698110596.45	2.01094e+09
2783	Kailong Shares	2021	C26	1.09861	-0.0654859	0.198488	0.429742	0.072287	22.6251	3.29584	0.606283	0.063218	1	1.14712	2.3979	0.401731	0.363636	1.44051	0	0.187204	6809728251.24	2.74129e+09
2786	Yinbao Mountain New	2017	C35	3.7612	-0.0754474	0.221959	-0.23699	0.0446984	21.8613	2.83321	0.658169	0.174843	1	1.79788	2.19722	0.754618	0.333333	1.0981	0	0	3852629300.86	2.90474e+09
2786	Yinbao Mountain New	2018	C35	3.85015	-0.064442	0.091175	-0.0719432	0.0902749	22.072	2.89037	0.698981	0.029402	1	1.22457	2.19722	0.707444	0.333333	0.927026	0	0.0052985	4080403863.84	3.01002e+09
2786	Yinbao Mountain New	2019	C35	4.41884	-0.0550996	-0.0960844	-0.451398	0.0973486	22.1295	2.94444	0.707048	0.036245	1	1.27493	2.19722	0.676812	0.333333	0.837413	0	0.00524604	4217598912.18	2.77918e+09
2786	Yinbao Mountain New	2020	C35	4.41884	-0.0436926	0.268564	-0.164782	0.0870841	22.1625	2.99573	0.777126	-0.076689	1	1.52801	2.07944	0.6515	0.375	0.789893	0	0.00524604	4279700122.14	3.24216e+09
2786	Yinbao Mountain New	2021	C35	3.68888	-0.0192861	-0.0726914	0.0607277	0.0923235	22.1771	3.04452	0.85892	0.166586	1	1.46373	2.19722	0.632706	0.333333	0.744293	0	0.00524604	4297192378.02	2.67405e+09
2787	Huayuan Holdings	2017	C33	3.80666	-0.0353525	-0.165506	0.22298	-0.113218	20.9121	2.94444	0.214322	0.106349	0	1.97691	1.79176	0.714443	0.5	0.536135	1	0.619603	1353672430.19	1.14938e+09
2787	Huayuan Holdings	2018	C33	3.21888	-0.0355722	-0.431876	-0.0110669	0.0131196	21.0261	2.99573	0.257214	0.141896	0	1.54747	1.79176	0.687291	0.5	0.482284	1	0.619568	2311006696.65	1.38375e+09
2787	Huayuan Holdings	2019	C33	3.43399	-0.0303962	0.217775	0.127621	-0.0148963	21.5609	3.04452	0.377341	0.203913	0	1.12771	2.07944	0.679042	0.375	0.474652	0	0.600377	2364317653.21	1.66618e+09
2787	Huayuan Holdings	2020	C33	3.09104	-0.0106563	-0.00174916	0.325282	-0.0148963	21.5838	3.09104	0.349473	0.204108	0	1.16566	2.07944	0.630721	0.375	0.483084	0	0.554677	2556836617.82	1.7818e+09
2787	Huayuan Holdings	2021	C33	2.07944	-0.0186787	-0.00861609	-0.00402451	-0.0148963	21.662	3.13549	0.381352	0.06939	0	1.09151	2.07944	0.562529	0.375	0.45096	0	0.522724	2861736955.36	2.34807e+09
2790	Rielt	2018	C29	5.4848	-0.0585172	-0.490546	-0.157426	-0.0667986	21.2012	2.94444	0.0981966	0.1226	0	1.43328	2.19722	0.67875	0.333333	2.96137	0	0.51	1734216722.32	9.93785e+08
2790	Rielt	2019	C29	5.4848	-0.0473035	-0.486318	0.0765989	-0.108774	21.2738	2.99573	0.114607	0.083357	0	1.16947	2.19722	0.67875	0.333333	2.94415	0	0.51	1890708789	1.10944e+09
2790	Rielt	2020	C29	5.03695	-0.0711545	-0.483551	-0.0253742	-0.108774	21.3602	3.04452	0.132501	0.116382	0	1.32984	2.19722	0.67125	0.333333	2.90667	0	0.51	2089487820.67	1.2842e+09
2790	Rielt	2021	C29	3.52636	-0.0811956	-0.235307	0.145214	-0.108774	21.4602	3.09104	0.194296	0.157513	0	1.2151	2.19722	0.657017	0.333333	2.83333	0	0.500634	2238933160.69	1.86829e+09
2791	Jianlang Hardware	2018	C33	4.54329	-0.0239588	1.00035	-0.664822	-0.0494941	21.9654	2.70805	0.221631	0.17386	0	1.26432	2.3979	0.703481	0.363636	0.782023	1	0.664985	4029658072.67	3.85348e+09
2791	Jianlang Hardware	2019	C33	4.35671	-0.0131981	0.758434	-0.396415	-0.0494941	22.1169	2.77259	0.294217	0.212165	0	1.02024	2.3979	0.703481	0.363636	0.782023	1	0.665272	4952407279.57	5.25513e+09
2791	Jianlang Hardware	2020	C33	4.40672	-0.0183432	0.738641	0.499026	-0.0637739	22.3231	2.83321	0.361714	0.363736	0	1.64845	2.3979	0.709925	0.363636	0.726654	1	0.684635	6759417402.68	6.73703e+09
2791	Jianlang Hardware	2021	C33	2.19722	-0.0407655	0.772727	0.0827739	-0.0637739	22.6342	2.89037	0.391907	0.281991	0	4.03682	2.3979	0.720709	0.363636	0.688098	1	0.666585	9972675836.719999	8.80683e+09
2792	Tongyu Communication	2018	C39	5.12396	0.0270097	0.0476673	-0.623294	0.02592	21.8176	3.09104	0.338886	0.259736	0	1.63448	2.19722	0.695914	0.333333	0.73563	0	0.659884	2855551982.7	1.26485e+09
2792	Tongyu Communication	2019	C39	4.70048	-0.0369075	-0.0138472	-0.391913	0.02592	21.7725	3.13549	0.296145	-0.176155	0	1.53728	2.19722	0.711657	0.333333	0.749916	0	0.661434	3142025386.45	1.63798e+09
2792	Tongyu Communication	2020	C39	4.15888	0.00555533	0.200014	-0.548289	0.02592	21.8681	3.17805	0.354687	0.295	0	2.12259	2.19722	0.695369	0.333333	0.769232	0	0.646772	3163421425.22	1.50946e+09
2792	Tongyu Communication	2021	C39	2.99573	-0.0221988	0.00863642	-0.780515	0.02592	21.8749	3.21888	0.338176	-0.078463	0	1.61425	2.07944	0.661367	0.375	0.749048	0	0.632304	3821132905.7	1.38673e+09
2793	Dongyin Co., Ltd	2018	C34	2.89037	-0.0351885	-0.736214	-0.659668	0.0319669	20.6167	2.99573	0.161016	0.299102	0	1.83141	1.94591	0.714719	0.428571	0.78909	1	0.461232	1401732445.47	9.35446e+08
2796	Sega Technology	2020	C39	1.09861	0.00783184	0.178814	0.155592	-0.333774	21.6119	3.4012	0.364407	0.462058	0	2.46711	1.60944	0.567789	0.4	0.745298	0	0.178455	2416023484.37	1.64095e+09
2796	Sega Technology	2021	C39	2.63906	-0.0677081	0.127358	-0.125339	-0.333774	21.6054	3.43399	0.342991	-0.123098	0	1.87752	1.60944	0.513747	0.4	0.685237	0	0.164402	1598918782.71	1.29818e+09
2798	Dior Home	2019	C21	2.07944	-0.00168123	0.192625	-0.0126133	-0.0148963	22.4848	3.21888	0.442902	1.89558	0	1.08383	2.48491	0.696548	0.333333	2.94415	0	0.573755	7002181558.97	5.57024e+09
2798	Dior Home	2020	C30	3.49651	0.0111185	0.210832	0.490435	-0.264329	22.6695	3.2581	0.479807	0.292896	0	1.4498	2.19722	0.682395	0.333333	2.90667	0	0.56196	8966193186.209999	5.63704e+09
2798	Dior Home	2021	C30	2.83321	-0.0102295	0.441884	0.666712	-0.264329	22.9167	3.29584	0.526086	0.011992	0	1.23784	2.19722	0.590926	0.333333	2.73021	0	0.513206	11273497348.89	6.14703e+09
2799	Global Printing	2018	C22	1.09861	0.000330215	-0.303259	-0.594794	-0.0525239	20.4556	2.83321	0.30653	0.130861	1	2.86602	1.94591	0.792681	0.428571	0.644662	0	0	988516197.59	5.55124e+08
2801	Microelectronics Co., Ltd	2018	C38	2.99573	-0.0749801	-0.697598	-0.509657	0.0112262	20.7025	2.19722	0.143578	0.289448	0	1.81525	2.19722	0.763448	0.333333	0.869047	1	0.6975	1098826678.78	6.46653e+08
2801	Microelectronics Co., Ltd	2019	C38	3.2581	-0.0773367	-0.379745	0.20427	0.0247902	20.8175	2.30259	0.172299	0.136986	0	1.36187	2.19722	0.770409	0.333333	0.869049	1	0.675	1229511273.56	7.94244e+08
2801	Microelectronics Co., Ltd	2020	C38	3.52636	-0.0459023	-0.397664	0.189584	0.0247902	20.9299	2.3979	0.171084	0.228237	0	2.34803	2.19722	0.776924	0.333333	0.869049	1	0.675	1388676087.76	7.98195e+08
2801	Microelectronics Co., Ltd	2021	C38	3.3322	-0.0483876	-0.292596	0.288608	0.0247902	21.0516	2.48491	0.1534	0.004975	0	2.52083	2.19722	0.761991	0.333333	0.869049	1	0.675	1584251560.8	1.11161e+09
2802	Honghui New Materials	2019	C26	1.38629	0.0172651	-0.503358	-0.880877	0.0823373	20.3361	2.89037	0.0970646	0.334123	0	1.87634	1.60944	0.72931	0.4	0.184462	1	0.58752	619828441.1799999	5.37971e+08
2802	Honghui New Materials	2020	C26	2.3979	0.0029448	-0.216353	-1.12611	0.0823373	20.245	2.94444	0.0857743	0.037939	0	2.47038	1.60944	0.72936	0.4	0.184464	1	0.587539	686733411.97	5.44716e+08
2802	Honghui New Materials	2021	C26	2.19722	-0.00213084	-0.0505115	-0.327197	0.0412261	20.3475	2.99573	0.152038	0.012538	0	2.31761	1.60944	0.680594	0.4	0.154704	0	0.0137418	747259752.41	7.49261e+08
2805	Fengyuan Shares	2018	C26	1.79176	-0.0397501	-0.601059	-0.480909	-0.0174158	20.4375	2.89037	0.240714	0.251468	0	2.65976	2.19722	0.645799	0.333333	0.357109	1	0.445074	782614890.14	2.64811e+08
2805	Fengyuan Shares	2019	C26	2.19722	-0.0492636	-0.736214	-1.12611	0.0177886	20.4782	2.94444	0.258406	-0.174811	0	1.59689	2.19722	0.59573	0.333333	0.295734	1	0.445074	927805231.91	4.57966e+08
2805	Fengyuan Shares	2020	C26	2.07944	-0.0500423	-0.533114	-0.399492	-0.0310879	20.6483	2.99573	0.369454	0.729408	0	1.81372	2.19722	0.550822	0.333333	0.18939	1	0.444429	1106987046.01	3.57264e+08
2809	Red Wall Shares	2019	C26	1.60944	-0.0305328	-0.048233	-0.0519062	0.0112262	21.0742	2.63906	0.270749	0.476632	0	1.29495	2.07944	0.663237	0.375	0.393688	1	0.474742	1688920821.11	1.15775e+09
2809	Red Wall Shares	2020	C26	1.09861	0.000175802	-0.511378	-0.71443	0.0378928	21.2474	2.70805	0.313076	0.242569	0	1.39453	2.07944	0.597172	0.375	0.245346	1	0.475203	1964428530.84	1.33656e+09
2812	Enjie Shares	2018	C29	2.94444	-0.000337439	0.062563	-0.0807669	-0.148774	21.4352	2.48491	0.187911	0.06465	0	3.80036	2.19722	0.69015	0.333333	1.20781	0	0.15096	7702468537.78	2.45749e+09
2812	Enjie Shares	2019	C29	2.48491	-0.0270965	0.016282	0.765165	-0.148774	22.7648	2.56495	0.471312	1.01389	0	1.67367	2.19722	0.672129	0.333333	2.09381	0	0.261217	12193188361.42	3.15956e+09
2812	Enjie Shares	2020	C29	1.79176	-0.0485811	-0.267849	0.717176	0.0319669	23.2241	2.63906	0.599684	0.285685	0	2.89928	2.19722	0.642593	0.333333	2.2105	0	0.260359	20572234846.4	4.28301e+09
2813	Luchang Technology	2018	C39	3.85015	0.0620045	0.080606	0.41607	-0.0972036	21.206	2.48491	0.59178	0.071999	0	1.54255	1.60944	0.7625	0.4	0.0898627	0	0.6975	1630523396.29	7.56978e+08
2813	Luchang Technology	2019	C39	1.38629	0.0599349	0.552626	0.33893	-0.0914899	21.2122	2.56495	0.590066	-0.021912	0	1.37424	1.60944	0.736833	0.4	0.055169	0	0.687	1103970289.14	7.70226e+08
2813	Luchang Technology	2020	C39	1.60944	0.0340015	0.359758	-0.0817897	-0.0914899	20.8222	2.63906	0.724287	0.017501	0	2.0616	1.60944	0.725414	0.4	0.0450638	0	0.69404	540504892.38	4.92663e+08
2813	Luchang Technology	2021	C39	1.09861	0.0767008	-0.23887	-0.286496	-0.0212739	20.108	2.70805	0.293346	-0.360365	0	2.89488	1.60944	0.71275	0.4	0.0411039	0	0.0293594	589319951.27	4.10356e+08
2817	Mount Huangshan Capsules	2018	C27	2.19722	-0.0364599	-0.404349	-0.162101	0.0134484	20.4204	3.09104	0.0983159	0.008894	0	2.2947	1.94591	0.546894	0.428571	0.231183	0	0.467636	780034833.48	2.9471e+08
2817	Mount Huangshan Capsules	2021	C27	2.07944	-0.0656558	-0.736214	-0.808982	0.0378928	20.6353	3.21888	0.164512	-0.018832	0	1.85136	1.94591	0.482319	0.428571	0.176141	0	0.439283	1053820293.6	3.79891e+08
2821	Kailaiying	2018	C27	3.04452	0.296156	0.191021	0.133005	-0.0107129	21.693	2.99573	0.182832	0.28992	0	3.28355	2.19722	0.629832	0.333333	0.311224	1	0.0471866	3185341441.9	1.83488e+09
2821	Kailaiying	2019	C27	3.09104	0.303811	0.12094	-0.0879281	0.0143666	21.8818	3.04452	0.211837	0.289413	0	3.16317	2.19722	0.584016	0.333333	0.288896	1	0.0464404	3758736367.43	2.45999e+09
2821	Kailaiying	2020	C27	1.79176	0.319209	0.127174	-0.110606	0.0308711	22.0473	3.09104	0.189753	0.340681	0	7.4271	2.19722	0.579213	0.333333	0.351383	1	0.0478423	7157565543.71	3.14969e+09
2821	Kailaiying	2021	C27	3.04452	0.30733	-0.18821	0.0658623	0.0623373	22.6914	3.13549	0.162487	0.280369	0	9.54016	2.19722	0.552088	0.333333	0.334504	1	0.0460773	15156297270.34	4.63883e+09
2823	Kaizhong Precision	2018	C38	3.89182	-0.0922205	-0.0546469	-0.251472	0.0171241	21.3942	2.19722	0.419437	0.240442	0	1.60207	2.19722	0.739636	0.333333	1.11082	1	0.607713	2848452692.14	1.66973e+09
2823	Kaizhong Precision	2019	C38	3.3673	-0.0836241	0.164811	-0.115764	0.023865	21.77	2.30259	0.537326	0.20637	0	1.20299	2.19722	0.708778	0.333333	1.12127	1	0.605254	3213899389.29	2.02357e+09
2823	Kaizhong Precision	2020	C38	2.30259	-0.0475553	-0.255279	0.235583	0.0432261	21.8908	2.3979	0.573723	0.211919	0	1.22183	2.19722	0.694572	0.333333	1.0879	1	0.608021	3439288529.87	1.92065e+09
2823	Kaizhong Precision	2021	C38	1.60944	-0.0526831	-0.46354	0.304694	0.0432261	21.9585	2.48491	0.581759	-0.050863	0	1.24266	2.19722	0.683535	0.333333	1.10837	1	0.593644	3545636625.05	2.44736e+09
2824	Hesheng Shares	2019	C32	3.55535	-0.0490684	0.274536	-0.0693064	0.055115	20.8797	2.63906	0.310669	0.265901	0	1.3058	1.94591	0.728638	0.428571	1.03557	0	0.541697	1429370546.38	1.33312e+09
2824	Hesheng Shares	2020	C32	3.43399	-0.0364928	0.0929343	0.320328	0.055115	21.0805	2.70805	0.411973	0.252152	0	1.34189	1.94591	0.723674	0.428571	1.03556	0	0.541722	1537045436.42	1.48449e+09
2829	Xingwang Yuda	2020	C39	2.07944	0.226931	0.107737	0.025774	-0.0421072	21.1169	2.70805	0.346859	-0.008921	0	1.90361	1.94591	0.665564	0.428571	1.17943	0	0.587853	1735733804.88	6.85408e+08
2829	Xingwang Yuda	2021	C39	2.07944	0.061288	0.042241	0.0788703	0.0486226	21.2747	2.77259	0.334819	0.718971	0	2.76795	1.94591	0.549085	0.428571	1.02717	0	0.513144	1963984136.2	7.68072e+08
2831	Yutong Technology	2018	C22	3.95124	-0.0616712	-0.334692	0.411697	0.02592	22.9186	2.77259	0.441054	0.25357	0	1.57635	1.94591	0.854611	0.428571	0.447945	1	0.681222	11070231707.03	8.57824e+09
2831	Yutong Technology	2019	C22	3.52636	-0.0606947	0.0562028	0.43285	0.02592	23.1275	2.83321	0.466053	0.234681	0	1.27267	1.79176	0.845486	0.5	0.428921	1	0.683365	12574553982.08	9.84487e+09
2831	Yutong Technology	2020	C22	4.15888	-0.0448439	0.0368073	0.426519	0.02592	23.2549	2.89037	0.470817	0.147656	0	1.64236	1.79176	0.826517	0.5	0.402154	1	0.685817	16587106289.07	1.17889e+10
2831	Yutong Technology	2021	C22	3.58352	-0.0418869	0.125828	0.549093	0.0556706	23.5319	2.94444	0.472705	0.197469	0	1.65412	1.94591	0.772506	0.428571	0.471336	1	0.586067	18709255951.54	1.48501e+10
2832	Bi Yin Le Fen	2018	C18	2.77259	0.00910113	-0.736214	-1.12611	-0.388774	21.2724	2.70805	0.166912	0.252279	0	2.25227	1.94591	0.756583	0.428571	0.527272	0	0.464985	2119438009.1	1.47575e+09
2832	Bi Yin Le Fen	2019	C18	3.52636	-0.0155222	-0.181131	-1.12611	-0.388774	21.4744	2.77259	0.231287	0.399571	0	1.91005	1.94591	0.732715	0.428571	0.509092	0	0.464985	2524364584.28	1.82552e+09
2832	Bi Yin Le Fen	2020	C18	3.09104	-0.0246349	-0.575738	-0.614299	-0.388774	21.6493	2.83321	0.224211	0.237012	0	2.56021	1.94591	0.731379	0.428571	0.509092	0	0.464985	3748598697.97	2.30333e+09
2832	Bi Yin Le Fen	2021	C18	1.38629	-0.0293449	0.0767224	-0.523838	-0.388774	22.0446	2.89037	0.355029	0.261739	0	2.05861	1.94591	0.666805	0.428571	0.37812	0	0.461231	4862956852.42	2.71999e+09
2833	Hongya CNC	2018	C35	1.38629	-0.0548009	0.223759	-0.563333	-0.259794	20.8491	2.48491	0.159203	0.536045	0	2.61786	2.19722	0.757886	0.333333	0.672913	1	0.579785	1490200545.83	1.19449e+09
2833	Hongya CNC	2019	C35	2.83321	0.0315829	-0.315649	-0.407106	-0.259794	21.1222	2.56495	0.197416	0.455875	0	1.97036	2.19722	0.740872	0.333333	0.648117	1	0.573367	1980418208.96	1.31101e+09
2833	Hongya CNC	2020	C35	2.77259	-0.00564814	0.643024	0.0053488	-0.259794	21.4066	2.63906	0.263125	0.09755	0	1.85387	2.07944	0.721473	0.375	0.585985	1	0.575582	2269995065.38	1.68929e+09
2835	Both are shares	2018	C39	2.48491	0.0475286	-0.165367	-1.12611	-0.0287738	20.4903	2.63906	0.178546	-0.008492	0	1.8855	2.19722	0.732082	0.444444	1.24224	1	0.612102	857434172.04	6.09801e+08
2835	Both are shares	2019	C39	3.29584	0.107038	-0.475945	-0.434866	-0.0476168	20.5695	2.70805	0.243986	0.167726	0	1.40668	2.19722	0.719388	0.444444	1.2102	1	0.609953	928460358.36	6.36044e+08
2835	Both are shares	2020	C39	2.48491	0.0946649	-0.609362	-0.434866	-0.0476168	20.649	2.77259	0.264172	0.043036	0	2.15334	2.19722	0.695604	0.444444	1.17884	1	0.598426	1097972463.68	7.88394e+08
2836	Xinhongze	2018	C23	1.94591	0.0146527	-0.341913	-0.0487731	-0.0148963	20.081	2.48491	0.188222	0.003824	0	2.77752	1.60944	0.764053	0.4	0.16981	0	0	526657337.97	2.80488e+08
2836	Xinhongze	2019	C23	2.63906	0.0120026	-0.389312	0.176072	-0.0148963	20.0821	2.56495	0.170876	0.041397	0	1.9259	1.60944	0.762256	0.4	0.166931	0	0	758813802.89	4.23448e+08
2836	Xinhongze	2020	C23	3.21888	-0.000380436	-0.150451	0.306147	-0.0148963	20.4473	2.63906	0.383495	0.509682	0	2.93274	1.60944	0.741875	0.4	0.134672	0	0	508409785.69	2.12913e+08
2836	Xinhongze	2021	C23	3.13549	0.0128055	-0.593502	0.458917	-0.0148963	20.0468	2.70805	0.215056	-0.497192	0	3.30548	1.60944	0.754751	0.4	0.157295	0	0	420464680.97	1.44421e+08
2837	Yingwei	2018	C35	3.98898	0.185285	-0.229921	-0.0950171	-0.180996	20.9526	2.56495	0.460545	0.518563	0	1.9105	2.19722	0.619215	0.333333	0.721914	1	0.339812	2150947748.93	1.07035e+09
2837	Yingwei	2019	C35	4.00733	0.159326	0.00451815	-0.0558839	-0.128892	21.4892	2.63906	0.497086	0.360064	0	1.32771	2.19722	0.554002	0.333333	0.611297	1	0.320171	2348107205.17	1.33754e+09
2837	Yingwei	2020	C35	4.41884	0.148576	0.142153	0.186823	-0.180996	21.5769	2.70805	0.469733	0.249629	0	1.73685	2.19722	0.541824	0.333333	0.564539	1	0.320451	2821848629.39	1.70334e+09
2837	Yingwei	2021	C35	3.78419	0.167124	0.0969303	0.0457224	-0.180996	21.7607	2.77259	0.502378	0.273479	0	2.09981	2.19722	0.506301	0.333333	0.51611	1	0.274487	3456406539.62	2.22822e+09
2838	Dawn Corporation	2020	C29	2.83321	0.0812251	-0.619339	-0.699847	-0.0368989	21.3735	2.89037	0.398889	1.00761	0	1.48887	2.07944	0.76904	0.375	0.541115	0	0.222316	2971359029.06	4.42233e+09
2838	Dawn Corporation	2021	C29	2.30259	0.0494632	-0.528224	0.147494	-0.0578863	21.8123	2.94444	0.326515	0.616679	0	3.36895	2.19722	0.689983	0.333333	0.415355	0	0.190266	3151122979.54	4.26114e+09
2841	Shiyuan Shares	2019	C39	5.86363	0.292572	0.950403	0.282948	-0.059885	22.6691	2.63906	0.496577	0.562781	0	1.49011	2.19722	0.656147	0.333333	2.94415	0	0.541552	9973380954.629999	1.70527e+10
2841	Shiyuan Shares	2020	C39	5.10595	0.255544	1.04294	0.2522	-0.0641457	23.0232	2.70805	0.496748	0.004063	0	1.54768	2.19722	0.655965	0.333333	2.90667	0	0.426611	12560354599.1	1.71293e+10
2841	Shiyuan Shares	2021	C39	2.70805	0.231945	1.06281	0.621539	-0.0641457	23.2538	2.77259	0.417184	0.004493	0	4.31707	2.07944	0.618653	0.375	2.83333	0	0.418385	15507765974.91	2.12257e+10
2843	Taijia Shares	2019	C33	2.99573	0.00187333	-0.38964	-0.692328	0.0604569	20.5105	2.77259	0.175624	0.176053	0	1.75753	1.94591	0.681569	0.428571	1.36051	0	0.292964	787518777.97	3.98117e+08
2843	Taijia Shares	2020	C33	4.12713	-0.0117911	-0.175572	-0.210126	0.0604569	20.4844	2.83321	0.252251	0.127413	0	1.86332	1.94591	0.658912	0.428571	1.27771	0	0.292964	785399586.96	4.0318e+08
2843	Taijia Shares	2021	C33	3.2581	-0.0190159	0.303838	0.161353	0.0604569	20.4817	2.89037	0.382873	0.012718	0	2.48178	1.94591	0.700309	0.428571	1.41268	0	0.312056	1013734184.44	5.267e+08
2845	Tongxingda	2019	C39	3.8712	-0.10463	0.595991	-0.0560851	-0.0287738	22.2354	2.70805	0.747322	0.117844	0	1.16607	1.94591	0.675061	0.428571	1.53165	1	0.531399	6400650879.29	6.19596e+09
2845	Tongxingda	2020	C39	4.21951	-0.0545316	0.306276	0.107158	-0.0287738	22.5797	2.77259	0.766402	0.512911	0	1.14748	1.94591	0.6697	0.428571	1.53165	1	0.531399	9326361005.940001	1.06011e+10
2845	Tongxingda	2021	C39	2.48491	-0.0958646	0.599724	0.264812	-0.0287738	22.9561	2.83321	0.718849	0.710967	0	1.20389	1.94591	0.65073	0.428571	1.331	1	0.429224	9279166386.75	1.28604e+10
2846	Yinglian Shares	2019	C33	2.63906	-0.02892	-0.49316	-0.867381	-0.010549	20.8388	2.56495	0.456664	0.788513	0	1.34019	1.94591	0.732907	0.428571	1.25581	0	0.409282	1461938560.71	1.17039e+09
2846	Yinglian Shares	2020	C33	2.48491	-0.0315559	-0.601204	-0.449248	-0.0310879	21.103	2.63906	0.480708	0.429125	0	1.53939	1.94591	0.755832	0.428571	1.25581	0	0.410133	1811702876.16	1.33218e+09
2846	Yinglian Shares	2021	C33	1.09861	-0.0548682	-0.424314	-0.448095	-0.0310879	21.3175	2.70805	0.52035	0.138237	0	1.71671	1.94591	0.694441	0.428571	1.25582	0	0.400779	2322017019.95	1.82954e+09
2847	Yanjin Puzi	2020	C14	2.19722	-0.046092	-0.328466	-0.575907	0.0723896	21.2302	2.70805	0.530412	0.263392	0	1.65239	1.94591	0.750615	0.428571	0.817459	1	0.11083	2021302011.12	1.95885e+09
2847	Yanjin Puzi	2021	C14	1.60944	-0.0446159	0.0904942	-0.0869298	-0.0046922	21.427	2.77259	0.571912	0.399905	0	6.61272	1.94591	0.725462	0.428571	0.773995	1	0.113873	2081817352.08	2.2815e+09
2848	Gausberg	2019	C39	1.38629	-0.0448768	-0.541613	-0.0475525	0.0574983	20.8764	2.89037	0.48291	-0.266363	0	1.6075	2.19722	0.484869	0.333333	0.479125	0	0.427112	1067043820.94	6.31006e+08
2848	Gausberg	2020	C39	2.19722	-0.0618514	-0.167277	-0.399174	0.0703757	20.7882	2.94444	0.365642	-0.202225	0	1.72101	2.19722	0.469661	0.333333	0.432775	0	0.427785	800114329.88	4.17914e+08
2849	Weixing Intelligence	2019	C40	4.06044	-0.0229989	-0.220361	-0.603991	0.02592	20.964	2.63906	0.502942	0.572375	0	1.41621	1.94591	0.633876	0.428571	1.4609	0	0.378867	1544166289.68	1.07411e+09
2849	Weixing Intelligence	2020	C40	4.12713	0.00709057	0.740157	-0.305703	0.0412261	21.1577	2.70805	0.523404	0.362132	0	1.37004	1.94591	0.577152	0.428571	1.26157	0	0.344657	1848201253.56	1.19814e+09
2849	Weixing Intelligence	2021	C40	3.71357	0.0138289	0.593302	-0.225143	0.0412261	21.3375	2.77259	0.54913	0.115481	0	1.30502	1.94591	0.522038	0.428571	1.14125	0	0.310752	1747264924.55	1.14548e+09
2850	Kodali	2019	C33	2.19722	0.0637833	-0.388561	-0.0626271	-0.0965289	21.9867	3.13549	0.329314	0.377977	0	1.1878	1.94591	0.701599	0.428571	0.710607	0	0.507858	3773800053.73	2.22991e+09
2850	Kodali	2020	C33	3.55535	0.088367	-0.245557	0.439031	-0.0525239	22.0513	3.17805	0.319502	0.114765	0	1.81902	1.94591	0.666157	0.428571	0.640325	0	0.501226	5472008753.89	1.98507e+09
2850	Kodali	2021	C33	3.17805	0.148743	-0.507932	-0.506554	-0.0525239	22.4229	3.21888	0.256022	-0.1098	0	2.81788	1.94591	0.634479	0.428571	0.603841	0	0.451903	7326485613.47	4.46758e+09
2851	Magnite	2019	C38	3.78419	0.0982402	0.222247	0.9479	-0.137345	21.8808	2.77259	0.470729	0.601697	0	1.63011	1.60944	0.55796	0.4	1.12818	1	0.269852	3946304205.39	3.55959e+09
2851	Magnite	2020	C38	4.21951	0.180709	0.537128	0.9479	-0.0837739	22.096	2.83321	0.506167	0.487093	0	2.08491	1.60944	0.512874	0.4	0.950199	1	0.265287	5206361297.77	3.37644e+09
2851	Magnite	2021	C38	3.66356	0.148753	0.609802	0.914398	-0.0837739	22.3731	2.89037	0.405689	-0.051451	0	3.05972	1.60944	0.521572	0.4	1.07578	1	0.247539	6212967074.45	4.15574e+09
2853	Piano	2019	C21	4.39445	-0.0408239	-0.152583	-0.180004	-0.218978	21.1848	2.63906	0.307543	0.343387	0	1.36386	1.94591	0.749847	0.428571	0.421537	1	0.516	2003278752	1.47144e+09
2855	Jierong Technology	2019	C39	2.07944	-0.161362	0.0696812	-0.0758505	-0.148774	21.6454	2.48491	0.534495	0.449655	0	1.12213	2.19722	0.731907	0.333333	0.378328	0	0	2751899682.95	2.77898e+09
2855	Jierong Technology	2020	C39	1.09861	-0.183837	-0.276383	-0.116002	-0.0965289	21.7356	2.56495	0.533172	0.261482	0	1.24371	2.19722	0.682132	0.333333	0.338829	0	0.000715769	2929362260.45	2.82294e+09
2857	Sanhui Electric	2019	C40	2.56495	-0.0548369	-0.736214	-0.162101	0.0178698	20.2522	3.13549	0.267213	0.133264	0	1.64872	2.19722	0.684783	0.333333	2.07186	0	0.382361	612262239.9400001	2.66431e+08
2857	Sanhui Electric	2020	C40	1.60944	-0.0344679	-0.651646	0.178802	0.0247902	20.2327	3.17805	0.209083	0.151283	0	1.67695	2.19722	0.684783	0.333333	2.07186	0	0.382361	637010408.88	2.11728e+08
2859	Jiemei Technology	2019	C39	1.79176	-0.0805272	-0.420245	0.153577	-0.0148963	21.472	2.89037	0.263906	0.315826	0	2.26857	1.94591	0.687384	0.428571	0.264674	1	0.0233981	2104568277.18	9.4852e+08
2859	Jiemei Technology	2020	C39	2.19722	-0.0765191	-0.379434	-0.472614	0.0524718	21.4674	2.94444	0.247066	-0.276549	0	2.48168	1.94591	0.669875	0.428571	0.285717	1	0.0244427	3244777723.78	1.42552e+09
2859	Jiemei Technology	2021	C39	1.09861	-0.0926726	-0.283119	-0.2452	0.0184989	21.9003	2.99573	0.417829	0.502888	0	3.57625	1.94591	0.628194	0.428571	0.211214	1	0.0239796	4038967863.52	1.8614e+09
2860	Xingshuai Er	2019	C38	1.94591	-0.0779126	-0.143737	-0.343873	0.015716	20.6138	3.09104	0.172854	0.153271	0	1.65152	1.94591	0.642867	0.428571	0.706762	0	0.441933	1365441408.82	7.08199e+08
2860	Xingshuai Er	2020	C38	2.19722	-0.0923764	0.135094	-0.2468	0.0267633	21.0347	3.13549	0.189138	0.73078	0	1.48249	1.94591	0.59169	0.428571	0.649521	0	0.422968	1664179515.9	9.2698e+08
2860	Xingshuai Er	2021	C38	1.09861	-0.0639849	-0.0226685	-0.477972	0.0267633	21.2326	3.17805	0.370726	0.308926	0	1.77713	1.94591	0.547609	0.428571	0.624618	0	0.382156	1899287543.53	1.36859e+09
2862	Shifeng Culture	2019	C24	3.73767	-0.0229989	-0.736214	-0.852674	-0.208774	20.2262	3.29584	0.0645327	-0.088608	0	1.72712	1.94591	0.733281	0.428571	0.668756	1	0.532124	648773281.24	3.88051e+08
2862	Shifeng Culture	2020	C24	3.46574	-0.0420784	-0.736214	-0.855799	-0.208774	20.2906	3.3322	0.121981	-0.024893	0	1.72474	1.94591	0.692361	0.428571	0.595376	1	0.532124	675614231.33	2.51055e+08
2862	Shifeng Culture	2021	C24	1.60944	-0.0317858	-0.736214	-0.757685	-0.0148963	20.3311	3.3673	0.220295	-0.353037	0	1.57542	1.94591	0.627674	0.428571	0.764671	1	0.331366	669835548.64	3.65391e+08
2863	Jinfei Kaida	2019	C36	2.19722	-0.0682764	-0.311897	0.0880737	-0.0641457	22.1308	2.63906	0.763876	0.115376	0	1.17315	2.07944	0.748459	0.375	0.932603	0	0.280664	4462913450.92	2.94586e+09
2863	Jinfei Kaida	2020	C36	2.3979	-0.072364	0.533921	-0.656585	-0.0641457	22.2191	2.70805	0.763128	0.023579	0	1.11542	2.07944	0.708238	0.375	0.772302	0	0.28066	5358047633.25	3.11471e+09
2863	Jinfei Kaida	2021	C36	1.79176	-0.0844976	0.0578518	0.267225	-0.00507015	22.4019	2.77259	0.650421	0.057319	0	1.14339	2.07944	0.603093	0.375	0.833507	0	0.212558	5717008425.89	3.95538e+09
2864	Panlong Pharmaceutical	2020	C27	1.09861	-0.0734447	-0.736214	-1.12611	0.0463282	20.6495	3.13549	0.27363	0.247603	0	1.95271	2.19722	0.6493	0.333333	0.364503	1	0.482253	1162548834.54	6.70313e+08
2864	Panlong Pharmaceutical	2021	C27	1.60944	-0.109289	-0.533481	-0.808982	0.0502289	20.8739	3.17805	0.367198	0.097728	0	1.79147	2.19722	0.496045	0.333333	0.0997389	1	0.469256	1330174616.17	8.87485e+08
2865	Junda Shares	2019	C36	1.60944	-0.0879333	-0.323939	-0.252076	0.0639534	21.3866	2.77259	0.525845	-0.217149	0	1.22679	2.19722	0.699111	0.333333	0.7397	0	0.0460224	1840996158.25	8.26734e+08
2865	Junda Shares	2020	C36	1.79176	-0.0750351	0.403954	0.0697987	0.0613093	21.3336	2.83321	0.50039	-0.083884	0	1.16955	2.19722	0.700789	0.333333	0.738925	1	0.0412742	1857557669.51	8.58475e+08
2866	Chuanyi Technology	2019	C39	3.2581	-0.125301	0.118604	0.294423	0.0560262	21.1953	2.48491	0.394513	0.709495	0	1.32608	2.19722	0.755337	0.333333	0.154741	1	0.63115	1733862126.04	1.53394e+09
2866	Chuanyi Technology	2020	C39	2.83321	-0.0699136	0.157266	0.200834	0.0566583	21.2736	2.56495	0.401157	0.341995	0	1.46033	2.19722	0.702353	0.333333	0.0919602	1	0.626119	2708946239.51	1.76984e+09
2866	Chuanyi Technology	2021	C39	2.83321	-0.0595902	0.143217	-0.00353312	0.0169206	21.7198	2.63906	0.346912	0.153792	0	1.55441	2.19722	0.636496	0.333333	0.12239	1	0.537089	3378998256.53	1.92046e+09
2869	Jinyi Technology	2019	C39	3.29584	0.0496781	0.687535	-0.48322	-0.014559	21.047	2.70805	0.276874	-0.029859	0	1.23847	1.79176	0.644199	0.5	1.30508	1	0.253258	3936724335.73	2.86016e+09
2869	Jinyi Technology	2020	C39	4.14313	0.00106877	0.45588	-0.558567	-0.0509961	22.0936	2.77259	0.519736	1.75463	0	1.57995	1.94591	0.610016	0.333333	1.30508	0	0.21587	2896549718.88	1.56365e+09
2869	Jinyi Technology	2021	C39	1.94591	0.0808701	0.474845	-0.333251	-0.0421072	21.7868	2.83321	0.182307	-0.4533	0	2.05305	2.07944	0.49857	0.375	1.17696	1	0.17957	2657584277.95	3.01555e+08
2876	Triple benefit spectrum	2019	C39	2.19722	-0.113842	-0.736214	-0.808982	0.02592	21.4189	2.48491	0.5583	0.079924	0	1.56984	1.94591	0.687004	0.428571	1.04713	1	0.332753	2437335272.52	1.45067e+09
2876	Triple benefit spectrum	2020	C39	1.94591	-0.145973	-0.332581	-0.242732	0.0412261	21.6142	2.56495	0.617364	0.64296	0	2.15274	1.94591	0.574021	0.428571	0.896758	1	0.338659	3293291060.75	1.9051e+09
2876	Triple benefit spectrum	2021	C39	1.94591	-0.151085	-0.0813236	0.264625	0.0312262	21.9152	2.63906	0.436994	0.313259	0	1.99163	1.94591	0.506848	0.428571	0.832833	1	0.232711	3868138285.26	2.30396e+09
2877	Intelligent self-control	2020	C40	2.70805	-0.116072	-0.736214	-1.12611	0.0604569	21.006	2.94444	0.438969	0.267418	0	1.80217	1.94591	0.724388	0.428571	0.72366	1	0.513987	1458062614.15	5.51725e+08
2877	Intelligent self-control	2021	C40	1.79176	-0.118215	-0.387619	0.0936507	0.0604569	21.1004	2.99573	0.465526	0.157593	0	1.67643	1.94591	0.717898	0.428571	0.714278	1	0.507876	1730688480.63	7.34202e+08
2879	Long Cable Technology	2019	C38	3.17805	-0.0228073	0.18503	-0.596673	-0.0243294	21.3222	3.09104	0.173654	0.126203	0	1.3482	2.07944	0.499746	0.375	0.265551	0	0.442358	1815466378.64	8.52775e+08
2879	Long Cable Technology	2020	C38	4.33073	-0.021211	0.00329351	0.261742	-0.0243294	21.3196	3.13549	0.196257	0.227465	0	1.53313	2.07944	0.501427	0.375	0.234982	0	0.438303	1964762880.08	9.4058e+08
2879	Long Cable Technology	2021	C38	3.4012	-0.0164834	0.148076	0.290916	-0.046052	21.3986	3.17805	0.218214	0.102963	0	1.46084	2.19722	0.528331	0.333333	0.371424	0	0.403934	2126575549.34	1.05777e+09
2881	Meige Intelligence	2019	C39	2.3979	0.275035	0.17887	-0.0652084	-0.0212739	20.6153	2.48491	0.410353	0.540664	0	1.75209	2.19722	0.760701	0.333333	0.731472	1	0.542983	784635782.5700001	9.32835e+08
2885	Jingquanhua	2019	C39	3.4012	-0.0784664	0.306416	-0.905582	0.0412261	21.0984	3.13549	0.492875	0.023157	0	1.46518	2.19722	0.684032	0.333333	0.868608	1	0.525657	1539627931.75	1.33282e+09
2885	Jingquanhua	2020	C39	3.09104	-0.0832656	-0.231732	-0.726059	0.0463282	21.1548	3.17805	0.493329	0.14277	0	1.54546	2.19722	0.640543	0.333333	0.868608	0	0.581907	1628676179.23	1.31375e+09
2885	Jingquanhua	2021	C39	3.09104	-0.095872	0.149267	-0.635429	0.0463282	21.211	3.21888	0.508228	-0.014309	0	1.66426	2.19722	0.636563	0.333333	1.45629	0	0.450125	1869861010.14	1.90957e+09
2888	Huiwei Technology	2019	C39	2.83321	-0.0151583	-0.237234	-0.70422	0.0273373	20.0084	3.09104	0.0899869	0.010476	0	2.09132	1.94591	0.746078	0.428571	0.153306	1	0.663226	472099906.72	2.74816e+08
2888	Huiwei Technology	2020	C39	2.56495	-0.00491205	-0.131884	-0.634971	0.0273373	20.0128	3.13549	0.107089	0.030742	0	2.38349	1.94591	0.735701	0.428571	0.153306	1	0.663226	497514556.68	2.65579e+08
2888	Huiwei Technology	2021	C39	1.60944	-0.0134285	0.0537972	-0.754679	0.024954	20.0251	3.17805	0.141161	-0.033611	0	2.6704	1.94591	0.712444	0.428571	0.111279	0	0.663226	484013719.61	2.89474e+08
2890	Hongyu Shares	2021	C35	2.77259	-0.0976063	-0.595606	-0.399034	-0.116181	20.299	3.09104	0.15699	0.439828	0	2.17751	1.94591	0.603603	0.428571	0.775716	1	0.0898222	711292332.64	4.10196e+08
2891	Zhongchong Shares	2020	C13	2.56495	-0.00907349	-0.736214	-0.555263	0.0446888	21.254	2.89037	0.443331	0.215244	0	2.18008	2.19722	0.739709	0.333333	1.29646	1	0	2502840080.12	2.23275e+09
2891	Zhongchong Shares	2021	C13	1.60944	-0.0212353	-0.533481	-0.808982	0.03916	21.6407	2.94444	0.266183	0.300958	0	4.43584	2.19722	0.618091	0.333333	1.18904	1	3.06005e-05	3015181615.47	2.88155e+09
2892	Collier	2019	C38	1.09861	-0.107644	-0.40636	-0.701101	0.0112262	20.4328	2.19722	0.163227	0.218472	0	1.67798	1.60944	0.699629	0.4	1.25348	1	0.553098	839673277.7	8.50699e+08
2892	Collier	2020	C38	1.60944	-0.0994784	-0.736214	-0.904287	0.0412261	20.5485	2.30259	0.184643	0.180018	0	2.30701	1.60944	0.693895	0.4	1.25348	1	0.553098	939603391.14	9.93192e+08
2892	Collier	2021	C38	1.79176	-0.0945497	-0.283488	-0.494832	0.0412261	20.661	2.3979	0.240582	0.1675	0	2.57773	1.60944	0.693095	0.4	1.24239	1	0.555018	1583174748.17	1.43454e+09
2895	Chuanheng Shares	2019	C26	1.60944	-0.0575324	-0.222191	-0.624327	0.0443126	21.685	2.83321	0.269538	0.089963	0	1.24728	2.19722	0.830754	0.333333	0.0812588	1	0.00415149	2821236921.08	1.74931e+09
2895	Chuanheng Shares	2020	C26	2.3979	-0.0707849	-0.419086	-1.12611	0.0557691	21.7604	2.89037	0.290647	0.355762	0	1.23578	2.19722	0.807817	0.333333	0.0494104	1	0.00490646	3768210279.67	1.77725e+09
2895	Chuanheng Shares	2021	C26	1.79176	-0.0725207	-0.128427	-0.31975	0.0557691	22.0499	2.94444	0.214526	0.015975	0	1.53261	2.19722	0.710988	0.333333	0.19211	1	0.00409481	6922942484.95	2.5301e+09
2896	Zhongli Dade	2019	C34	2.89037	-0.0513048	-0.736214	-0.555263	-0.0342177	20.6578	2.56495	0.370011	0.202636	0	1.86895	2.07944	0.730067	0.375	1.49371	0	0.55965	1016840569.88	6.7619e+08
2896	Zhongli Dade	2020	C34	2.94444	-0.0500065	-0.448281	-0.0385765	-0.0976627	20.74	2.63906	0.379821	0.128768	0	1.47483	2.07944	0.695537	0.375	1.37215	0	0.55965	1082313757.42	7.60573e+08
2896	Zhongli Dade	2021	C34	2.56495	-0.0543502	-0.673834	-0.0431715	-0.0212739	20.8024	2.70805	0.359655	0.124792	0	2.39308	2.07944	0.62338	0.375	1.13687	0	0.558975	1480287998.61	9.52974e+08
2897	Yihua Shares	2019	C39	4.02535	-0.115615	-0.385294	-0.628282	0.0668494	21.2933	3.17805	0.351735	0.142094	0	1.52309	2.19722	0.694697	0.333333	0.306552	0	0.108611	3085262378.56	1.62254e+09
2897	Yihua Shares	2020	C39	4.34381	-0.1067	-0.425524	-0.375292	0.0812262	21.8499	3.21888	0.616171	0.169254	0	1.4356	2.19722	0.654815	0.333333	0.22584	0	0.106724	3476953194.49	3.26828e+09
2898	Sailong Pharmaceutical	2019	C27	1.60944	-0.0358234	-0.736214	-0.25125	-0.00877386	20.4433	2.83321	0.122117	0.197832	0	1.86157	2.07944	0.750427	0.375	0.370119	0	0.568295	835978330.13	2.93467e+08
2898	Sailong Pharmaceutical	2020	C27	1.09861	0.0364399	-0.43915	-0.465223	-0.0287738	20.5441	2.89037	0.211673	-0.327331	0	1.69868	2.19722	0.758519	0.333333	0.373527	0	0.568295	813959860.22	1.20684e+08
2899	Impas	2019	C24	3.82864	-0.0554914	-0.736214	-0.757603	0.0412261	20.9647	2.70805	0.210141	0.05883	0	1.37833	2.19722	0.687733	0.333333	0.576473	1	0	1260719283.95	9.37613e+08
2899	Impas	2020	C24	3.66356	-0.0659654	-0.570799	-0.169503	0.0131196	20.9549	2.77259	0.171271	0.032997	0	1.33185	2.19722	0.626078	0.333333	0.526746	1	1.66667e-05	1361829353.55	8.67984e+08
2899	Impas	2021	C24	3.71357	-0.0384089	-0.587738	-0.119134	0.0131196	21.0321	2.83321	0.20375	-0.074262	0	1.35103	2.19722	0.579561	0.333333	0.478663	1	1.25e-05	1777354150.65	8.64395e+08
2900	Ha Sanlian	2019	C27	2.30259	0.0228408	-0.317422	0.532573	0.0196212	21.645	3.13549	0.21634	0.891068	0	1.27796	2.19722	0.733465	0.333333	0.706618	1	0.614025	2672123690.27	2.10206e+09
2900	Ha Sanlian	2020	C27	2.07944	0.0288436	-0.560292	0.280138	0.0280682	21.7061	3.17805	0.307036	-0.03243	0	1.27224	2.19722	0.732675	0.333333	0.706618	1	0.614025	2482760796.58	1.33888e+09
2900	Ha Sanlian	2021	C27	1.38629	0.00745931	-0.223648	0.241789	0.0280682	21.6326	3.21888	0.278393	-0.363062	0	1.24705	2.19722	0.733427	0.333333	0.706618	1	0.613031	3065517046.8	9.45799e+08
2901	Da Bo Medical	2019	C35	4.21951	-0.013036	-0.379892	-1.03835	-0.014559	21.2331	2.70805	0.124452	0.300422	0	1.62521	1.79176	0.902914	0.333333	1.0008	0	0.201471	2238773031.97	1.25732e+09
2901	Da Bo Medical	2020	C35	3.80666	-0.0326885	-0.183594	-0.856567	0.0112262	21.5292	2.77259	0.216775	0.62766	0	1.98028	1.94591	0.905977	0.428571	1.0008	0	0.201302	2637596622.12	1.58686e+09
2901	Da Bo Medical	2021	C35	3.61092	-0.0295853	-0.198407	-0.546659	0.024954	21.6931	2.83321	0.190953	0.262099	0	9.81983	1.94591	0.909737	0.428571	1.00898	0	0.201268	3379858314.48	1.99433e+09
2902	Mingpu Photomagnetic	2019	C39	3.93183	-0.0894158	0.882816	-0.352942	-0.111552	21.3103	2.3979	0.409484	0.062641	0	1.64588	1.94591	0.679648	0.428571	0.290334	1	0.483751	1886004798.18	1.40086e+09
2902	Mingpu Photomagnetic	2020	C39	3.73767	-0.100266	0.939441	-0.378328	-0.0487738	21.3577	2.48491	0.426119	-0.127024	0	2.03733	1.94591	0.58849	0.428571	0.181914	0	0.483751	2479968272.55	1.6889e+09
2902	Mingpu Photomagnetic	2021	C39	3.13549	-0.144527	0.7216	-0.0783756	-0.0332183	21.6315	2.56495	0.554417	0.205616	0	1.42236	1.94591	0.578543	0.428571	0.178527	0	0.48375	2831405380.78	2.23404e+09
2903	Yuhuan CNC	2019	C34	3.2581	0.0448001	-0.112078	-0.559794	0.0912262	20.3947	2.70805	0.144341	-0.201839	0	2.20768	1.94591	0.658134	0.428571	0.49022	0	0.53375	670434227.59	7.12273e+07
2903	Yuhuan CNC	2020	C34	2.07944	0.0594007	0.305726	-0.376263	0.0912262	20.3234	2.77259	0.096106	-0.602047	0	2.04153	1.94591	0.577018	0.428571	0.434641	0	0.53375	954379446.8200001	3.04294e+08
2903	Yuhuan CNC	2021	C34	2.48491	0.0460428	-0.397761	-0.32284	0.0912262	20.6766	2.83321	0.302812	1.71426	0	1.80054	1.94591	0.571058	0.428571	0.422285	0	0.523416	989996159.58	4.38475e+08
2907	Huasen Pharmaceutical	2019	C27	2.30259	-0.0194466	-0.504519	-0.284007	0.00196993	20.8128	3.13549	0.242053	0.18801	0	1.904	2.19722	0.885262	0.333333	0.861476	0	0.401688	1637469529.33	8.42064e+08
2907	Huasen Pharmaceutical	2020	C27	2.70805	-0.0113359	-0.736214	-0.210599	0.00196993	21.2164	3.17805	0.346064	0.197108	0	1.5295	2.19722	0.86286	0.333333	0.835844	0	0.390613	1721413431.4	8.82474e+08
2907	Huasen Pharmaceutical	2021	C27	1.94591	-0.000896933	-0.19125	-0.553959	0.00128531	21.2664	3.21888	0.313459	0.04799	0	2.72245	2.19722	0.867396	0.333333	0.837622	0	0.387734	1771483746.1	8.46141e+08
2909	Jitai Shares	2019	C26	2.89037	-0.0770661	-0.0465807	-0.979334	0.015716	20.5927	2.56495	0.474515	0.162623	0	1.6956	2.19722	0.677856	0.333333	0.366058	0	0.0938869	998981936.23	1.01605e+09
2909	Jitai Shares	2020	C26	2.07944	-0.0310956	-0.0596086	-0.727345	-0.0487738	20.7222	2.63906	0.472128	0.08946	0	1.63521	2.19722	0.660346	0.333333	0.337793	0	0.0897997	1649087552.24	1.25871e+09
2909	Jitai Shares	2021	C26	2.63906	-0.0220733	0.165996	-0.928025	-0.010549	21.2235	2.70805	0.472879	0.238826	0	1.92283	2.19722	0.579623	0.333333	0.310938	0	0.0797213	1889106452.17	1.67554e+09
2913	Oscon	2019	C39	4.96981	-0.0910248	-0.0217009	0.628803	-0.00877386	21.8613	2.3979	0.303357	0.287092	0	1.29021	1.94591	0.74971	0.428571	0.318237	0	0.150525	3559190270.21	2.27599e+09
2913	Oscon	2020	C39	4.30407	-0.102325	-0.172802	0.501515	-0.00877386	21.9928	2.48491	0.316204	0.018401	0	1.44196	1.94591	0.774736	0.428571	0.331214	0	0.155534	4450232825.15	2.91071e+09
2913	Oscon	2021	C39	3.80666	-0.102621	0.0697581	0.541981	-0.00877386	22.2162	2.56495	0.381369	0.278877	0	2.20406	1.94591	0.779189	0.428571	0.328969	0	0.163733	7413963101	4.43547e+09
2916	Shennan Circuit	2019	C39	5.14749	-0.0705217	0.560963	-0.342552	0.0184989	22.8663	3.52636	0.563212	0.336772	1	1.64451	2.19722	0.740709	0.333333	0.0388415	0	0.0102725	12219367752.05	1.05242e+10
2916	Shennan Circuit	2020	C39	4.68213	-0.0705112	0.347084	0.225967	0.0556706	23.2263	3.55535	0.590575	0.384373	1	2.02893	2.19722	0.766421	0.333333	0.0827956	0	0.00913591	14007819588.2	1.16005e+10
2916	Shennan Circuit	2021	C39	1.60944	-0.0849789	-0.0101297	-0.234128	0.0556706	23.3629	3.55535	0.468559	0.102265	1	4.19031	2.19722	0.717071	0.333333	0.0564873	0	0.00632558	16792291128.17	1.39425e+10
2917	Jin Aobo	2019	C26	2.63906	-0.0148687	0.0814866	0.416616	-0.0887738	20.5229	3.21888	0.129726	-0.031197	0	1.66693	2.07944	0.751912	0.375	1.34855	0	0.420308	891785570.3	4.51561e+08
2918	Mona Lisa	2019	C30	5.05625	-0.0372419	-0.199855	0.275862	-0.0914899	22.1964	3.04452	0.415685	0.110221	0	1.10625	2.19722	0.761238	0.333333	1.22808	0	0.64792	5178766528.13	3.80406e+09
2918	Mona Lisa	2020	C30	5.12396	-0.0370434	-0.152763	0.380137	-0.0914899	22.3678	3.09104	0.435804	0.185657	0	1.33656	2.19722	0.751798	0.333333	1.22808	0	0.646128	7579689403.1	4.86385e+09
2918	Mona Lisa	2021	C30	4.84419	-0.0323402	0.070518	0.57219	-0.0914899	22.7487	3.13549	0.525662	0.278594	0	1.65124	2.19722	0.768158	0.333333	1.22808	0	0.642127	11221500208.74	6.98652e+09
2919	Health of Famous Officials	2019	C26	2.3979	-0.0519557	-0.736214	-1.12611	0.0134484	20.3647	3.21888	0.211501	-0.148623	0	1.53272	1.94591	0.74995	0.428571	0.384319	1	0.613309	699552468.03	5.17463e+08
2919	Health of Famous Officials	2020	C26	3.46574	-0.0764754	-0.736214	-1.12611	0.0134484	20.366	3.2581	0.191719	-0.052745	0	1.63707	1.94591	0.707449	0.428571	0.347809	1	0.586618	879177170.27	6.80571e+08
2919	Health of Famous Officials	2021	C26	2.3979	0.0122859	-0.598369	-0.711187	0.0134484	20.5945	3.29584	0.25446	0.315207	0	3.53878	1.94591	0.72847	0.428571	0.354755	1	0.568175	970345939.6799999	7.44149e+08
2920	Desai Xiwei	2019	C36	5.54126	0.285252	1.2013	0.166731	0.0367883	22.4597	3.49651	0.300219	-0.100088	1	1.21823	2.19722	0.832371	0.333333	0.314141	0	0.000363636	6347996095.36	5.33724e+09
2920	Desai Xiwei	2020	C36	5.37064	0.261314	1.2013	0.198078	0.0367883	22.5714	3.52636	0.335477	-0.013219	1	1.43675	2.19722	0.84084	0.333333	0.307212	0	0.000363636	7549985687.86	6.79906e+09
2920	Desai Xiwei	2021	C36	4.36945	0.256097	1.2013	0.147093	0.0667363	22.7448	3.55535	0.385034	0.27389	1	6.51295	2.19722	0.854878	0.333333	0.312779	0	0.000363636	10151555552.74	9.56943e+09
2921	Liancheng Precision	2020	C33	2.56495	-0.0641092	0.114499	-0.63754	0.0939943	20.9528	3.21888	0.441431	0.123921	0	1.36747	1.79176	0.643434	0.5	0.972222	1	0.29175	1514827611.11	9.12518e+08
2921	Liancheng Precision	2021	C33	1.94591	-0.0541218	-0.1974	-0.0851622	0.0962262	21.1386	3.2581	0.437492	0.220205	0	1.3745	1.94591	0.590159	0.428571	0.972225	1	0.295343	1835164815.25	1.21058e+09
2922	Igor	2019	C38	1.79176	-0.0525453	0.346362	-0.665559	-0.010549	21.0175	2.99573	0.331708	-0.052723	0	1.25926	1.60944	0.757406	0.4	0.606232	0	0.609368	1418172092.65	1.29656e+09
2923	Rundu Shares	2020	C27	3.80666	0.00017756	-0.240113	0.487024	-0.0353045	21.0059	3.04452	0.291243	0.302768	0	1.55821	1.94591	0.687066	0.428571	1.14907	0	0.348137	1513772150.91	1.25263e+09
2925	Yingqu Technology	2020	C39	4.02535	0.010104	0.887739	0.760344	0.0556706	22.4165	2.19722	0.228832	0.387124	0	2.06197	2.19722	0.730953	0.333333	0.403244	1	0.0844157	7514305852.05	5.31025e+09
2925	Yingqu Technology	2021	C39	2.94444	-0.00674653	0.969787	0.881283	0.0350278	22.7401	2.30259	0.34659	0.377697	0	2.19947	2.19722	0.734856	0.333333	0.384904	0	0.688484	8339484324.1	7.06097e+09
2927	Taiyong Long March	2020	C38	3.43399	-0.0780832	-0.0501921	-0.380548	0.0846146	20.8321	2.48491	0.244543	0.7315	0	1.9757	2.07944	0.690719	0.375	0.250847	1	0.546454	1213131482.21	7.79119e+08
2927	Taiyong Long March	2021	C38	2.48491	-0.0707472	0.295998	-0.667842	0.0846146	20.9165	2.56495	0.245964	0.295376	0	1.62202	1.94591	0.694961	0.428571	0.253499	1	0.54222	1390905005.45	9.53381e+08
2931	Fenglong Shares	2020	C35	1.79176	-0.0453154	-0.299109	0.388151	0.0512261	20.4863	2.83321	0.236803	0.301136	0	1.76519	1.94591	0.743101	0.428571	0.590196	1	0.137137	943567097.03	5.4808e+08
2931	Fenglong Shares	2021	C35	1.09861	-0.0511197	0.132429	0.0804763	0.0512261	20.6652	2.89037	0.278731	0.33654	0	1.60927	1.94591	0.758345	0.428571	0.590196	1	0.137137	1260146760.86	7.19639e+08
2932	Mingde Biology	2020	C27	2.77259	0.115042	-0.736214	0.06067	-0.0487738	20.2745	2.48491	0.0595511	0.027066	0	2.26801	1.94591	0.691632	0.428571	1.00482	1	0.491355	1426645523.77	9.59099e+08
2932	Mingde Biology	2021	C27	2.56495	0.109929	-0.595268	-0.25125	-0.0525239	21.0786	2.56495	0.218531	1.71426	0	1.98661	1.94591	0.567643	0.428571	0.820997	1	0.478362	3417089810.18	2.82983e+09
2933	Emerging equipment	2020	C37	1.38629	0.318926	-0.165367	-1.12611	0.015716	21.2305	3.13549	0.0754253	-0.023995	0	1.74697	2.19722	0.677999	0.333333	0.590499	0	0.568187	1742330315.28	319986969
2935	Tianao Electronics	2020	C39	2.56495	0.209611	0.026773	-0.221988	-0.0659167	21.2207	2.77259	0.230205	0.003355	1	2.0205	1.94591	0.580446	0.428571	0.21912	0	0.0767342	1829064435.12	9.16394e+08
2935	Tianao Electronics	2021	C39	1.09861	0.196791	0.115083	-0.575077	-0.0603364	21.3271	2.83321	0.26384	0.057087	1	2.28367	1.94591	0.56509	0.428571	0.19279	0	0.0529399	2002864706.97	1.04294e+09
2937	Xingrui Technology	2020	C39	1.94591	-0.109045	-0.355206	-0.334897	0.0557691	20.8624	2.94444	0.198725	0.005463	0	2.00352	2.19722	0.726053	0.333333	1.43845	0	0.368188	1264029860.68	1.04039e+09
2937	Xingrui Technology	2021	C39	2.07944	-0.118112	-0.0855411	0.00180423	0.0304261	20.9576	2.99573	0.207201	0.016537	0	1.70978	2.19722	0.718809	0.333333	1.43845	0	0.379037	1433687739.5	1.25183e+09
2946	New Dairy Industry	2021	C14	1.79176	-0.0809381	-0.0673864	0.730483	-0.0243294	22.8726	2.70805	0.666532	0.189196	0	1.2648	2.07944	0.882209	0.375	0.334501	0	0	9504187773.35	8.96687e+09
2950	Aomei Medical	2021	C35	3.13549	-0.124443	0.18951	0.518303	-0.128774	22.3035	2.94444	0.398051	0.629994	0	1.72239	2.3979	0.734742	0.363636	1.85403	1	0.568027	5004829011.1	2.92555e+09
2952	Yashi Optoelectronics	2021	C39	2.89037	-0.124746	0.0416317	-0.716036	-0.0421072	20.7118	2.19722	0.15372	0.038358	0	1.7229	1.94591	0.730581	0.428571	0.972821	1	0.638315	1052483485.78	6.10415e+08
2957	Korei Technology	2021	C35	2.48491	0.109672	0.441612	0.231548	0.0894121	21.9874	2.99573	0.22457	0.076069	0	1.59924	2.19722	0.843662	0.333333	0.900303	0	0	4779516827.63	2.16122e+09
2960	Qingniao Fire Protection	2021	C39	2.30259	-0.129454	0.266183	0.401753	0.0273373	22.1921	2.99573	0.285516	0.111632	0	1.69203	1.94591	0.687829	0.428571	0.695388	0	0.153386	5685318187.29	3.86339e+09
2965	Xiangxin Technology	2021	C33	2.48491	-0.0611175	0.122805	-0.303074	-0.011243	21.9159	2.83321	0.431908	0.151686	0	1.44769	1.60944	0.75725	0.4	1.66347	0	0.520902	3872187518.28	2.37077e+09
300001	Trude	2017	C38	4.45435	-0.010141	0.491035	-0.0513598	0.0131649	23.1859	2.56495	0.750587	1.03674	0	2.04091	2.19722	0.646975	0.333333	0.312983	0	0.0947534	12436181593.13	5.10687e+09
300001	Trude	2018	C38	4.98361	-0.0104843	0.608393	-0.0542066	0.0247902	23.2439	2.63906	0.744141	-0.164758	0	1.73372	2.19722	0.646975	0.333333	0.312983	0	0.0960486	13412077659.78	5.87441e+09
300001	Trude	2019	C38	4.04305	-0.0320801	0.567738	-0.0551838	0.0570664	23.3194	2.70805	0.747413	0.150295	0	1.9745	2.19722	0.623219	0.333333	0.3787	0	0.0770474	14832595874.61	6.74096e+09
300001	Trude	2020	C38	3.29584	-0.0356523	0.796875	0.0273046	0.0570664	23.4201	2.77259	0.765224	0.147513	0	1.86747	2.19722	0.56076	0.333333	0.259165	0	0.0706338	16933830324.3	7.4642e+09
300003	Lepu Medical	2017	C35	3.13549	0.0213529	0.557969	-0.356929	0.0607574	22.9746	2.19722	0.367048	0.252475	0	3.09138	1.79176	0.608908	0.5	1.45846	1	0.127958	12790721011.77	4.53764e+09
300003	Lepu Medical	2018	C35	2.56495	0.0338658	0.328035	0.0370626	0.0497202	23.272	2.30259	0.450598	0.308527	0	3.23103	1.94591	0.592326	0.428571	1.39121	1	0.129356	15113292721.76	6.3563e+09
300003	Lepu Medical	2019	C35	3.09104	0.0588319	0.188561	0.0508199	0.0420912	23.4388	2.3979	0.564089	0.400794	0	2.56976	1.94591	0.503846	0.428571	1.9537	1	0.129762	15926290883.65	7.79553e+09
300003	Lepu Medical	2020	C35	3.61092	0.0372081	0.060177	0.520013	0.0420912	23.4912	2.48491	0.497375	0.226425	0	3.71981	1.94591	0.498714	0.428571	2.02981	1	0.129787	18156865082.22	8.03867e+09
300004	Nanfeng Co., Ltd	2017	C34	3.17805	-0.0119673	-0.251275	0.0733234	-0.111552	22.0652	2.89037	0.185856	0.091325	0	1.82198	2.07944	0.518222	0.375	2.69736	1	0.235434	3853402772.56	8.75517e+08
300004	Nanfeng Co., Ltd	2018	C34	2.94444	-0.0229118	-0.0800741	0.473893	-0.111552	22.0722	2.94444	0.185745	-0.021679	0	1.43765	2.19722	0.513014	0.333333	2.69736	1	0.135289	2885985885.28	9.5167e+08
300004	Nanfeng Co., Ltd	2019	C34	2.19722	-6.78916e-05	-0.474149	0.326377	-0.208774	21.7831	2.99573	0.288627	0.086981	0	0.928125	2.07944	0.477427	0.375	2.52143	0	0.0105548	2741695022.9	8.48682e+08
300004	Nanfeng Co., Ltd	2020	C34	2.30259	-0.0193414	-0.655121	0.289225	-0.208774	21.7318	3.04452	0.276513	-0.108218	0	1.40184	2.19722	0.540319	0.333333	2.90667	0	0.0089394	2988368071.22	7.98608e+08
300005	Pathfinder	2019	C18	2.99573	-0.0293442	-0.260944	-0.647566	0.0724761	21.7515	2.99573	0.153842	-0.343444	0	1.14567	1.94591	0.390376	0.428571	0.660288	1	0.340615	2900346065.83	1.51122e+09
300005	Pathfinder	2020	C18	1.09861	0.0813027	-0.355716	-0.294513	0.0724761	21.7881	3.04452	0.15686	-0.241234	0	1.38275	2.07944	0.378684	0.375	1.10975	1	0.263288	2399790259.61	9.12175e+08
300005	Pathfinder	2021	C18	1.94591	0.130776	-0.533481	-0.115834	0.0367883	21.5986	3.09104	0.117196	-0.396399	0	2.1928	2.07944	0.398781	0.375	1.12492	1	0.26555	2525100360.2	1.24269e+09
300006	Laimei Pharmaceutical	2017	C27	1.09861	-0.0772092	-0.264295	-0.0487731	0.0524718	21.6332	2.89037	0.326013	0.027222	0	2.50273	1.94591	0.519964	0.428571	0.915667	1	0.233356	2740346072.83	1.28207e+09
300006	Laimei Pharmaceutical	2018	C27	1.79176	-0.0603454	-0.595268	-0.630541	0.0566583	21.7313	2.94444	0.371287	0.294738	0	1.90579	1.94591	0.554171	0.428571	1.03755	1	0.23126	3140777674.48	1.56237e+09
300007	Hanwei Technology	2017	C40	3.63759	-0.0581111	0.0810697	0.327585	-0.259794	22.0491	2.19722	0.525594	0.483449	0	1.78845	2.19722	0.453967	0.333333	0.795111	0	0.258589	4278972794.41	1.44418e+09
300007	Hanwei Technology	2018	C40	3.55535	-0.010741	0.72953	-0.0967642	-0.208774	22.177	2.30259	0.554302	0.303741	0	1.35384	2.19722	0.421343	0.333333	0.661681	0	0.258236	5068432370.19	1.51233e+09
300007	Hanwei Technology	2019	C40	4.20469	0.00628742	0.603755	-0.240845	-0.128774	22.3463	2.3979	0.601654	0.04719	0	1.13072	2.19722	0.395264	0.333333	0.597394	0	0.252096	4803578904.63	1.81948e+09
300007	Hanwei Technology	2020	C40	4.11087	0.0290668	0.437117	-0.0357918	-0.146274	22.2926	2.48491	0.610523	0.203097	0	1.49345	2.19722	0.331664	0.333333	0.451434	0	0.220358	5252332809.52	1.94117e+09
300007	Hanwei Technology	2021	C40	2.48491	0.0240868	0.579468	0.00272071	-0.146274	22.3819	2.56495	0.598903	0.066881	0	1.3898	2.19722	0.293382	0.333333	0.439968	0	0.199322	5946993121.88	2.31621e+09
300009	Anke Biology	2017	C27	1.09861	0.0652387	-0.379825	0.437714	-0.107211	21.3989	2.83321	0.274289	0.33576	0	4.07321	2.48491	0.469261	0.333333	0.473918	1	0.415983	2254142921.42	1.09627e+09
300009	Anke Biology	2018	C27	1.60944	0.0625133	-0.391801	0.470713	-0.107211	21.536	2.89037	0.219034	0.290917	0	5.7979	2.48491	0.45504	0.333333	0.432846	1	0.414538	2526966294.89	1.46155e+09
300009	Anke Biology	2019	C27	2.19722	0.068484	0.030771	0.371565	-0.0790161	21.6503	2.94444	0.204142	0.333205	0	3.96946	2.48491	0.463409	0.333333	0.447725	1	0.414409	3226206230.51	1.71253e+09
300009	Anke Biology	2020	C27	1.79176	0.0728076	-0.205483	0.486384	-0.062271	21.8946	2.99573	0.163097	0.171721	0	3.65564	2.48491	0.446039	0.333333	0.463854	1	0.383774	3504878857.95	1.70142e+09
300011	Dinghan Technology	2017	C37	2.56495	0.00758861	-0.176407	-0.307032	0.0639534	21.9186	2.70805	0.344506	-0.166515	0	3.02902	2.07944	0.575081	0.5	1.56569	0	0.215024	4092146540.68	1.23658e+09
300011	Dinghan Technology	2018	C37	1.38629	0.0339687	0.338392	0.197665	0.0504854	22.1323	2.77259	0.392881	0.296222	0	1.64294	2.19722	0.556961	0.333333	1.31853	0	0.224335	3516839390.03	1.35713e+09
300011	Dinghan Technology	2019	C37	1.60944	0.0262075	-0.507336	-0.0108855	0.0531309	21.9808	2.83321	0.459597	0.097485	0	1.33744	2.19722	0.550293	0.333333	1.31853	0	0.248243	3627991635.15	1.60008e+09
300011	Dinghan Technology	2020	C37	1.38629	0.0119804	-0.382296	0.0327588	0.0692874	22.0119	2.89037	0.460543	0.17902	0	1.29729	2.07944	0.533496	0.375	1.94547	1	0.191735	3302210961.75	1.21975e+09
300014	Yiwei Lithium Energy	2017	C38	4.68213	-0.0420038	0.0325629	0.310334	0.0604569	22.2021	2.77259	0.522712	0.734491	0	3.26829	1.94591	0.52817	0.428571	0.187878	1	0.0518036	7460335988.71	2.9823e+09
300014	Yiwei Lithium Energy	2018	C38	4.63473	-0.0257668	-0.231522	0.230454	0.0556706	22.7329	2.83321	0.571455	0.274646	0	2.74319	1.94591	0.470121	0.428571	0.212046	1	0.0529798	10031920312.64	4.35119e+09
300014	Yiwei Lithium Energy	2019	C38	4.7185	-0.00125966	-0.320746	0.120745	0.0556706	23.029	2.89037	0.630976	0.459003	0	1.93035	1.94591	0.497277	0.428571	0.221997	1	0.0528276	16294548765.32	6.41164e+09
300014	Yiwei Lithium Energy	2020	C38	5.24175	-0.0131947	-0.0965353	0.127271	0.0334136	23.5141	2.94444	0.526728	0.473537	0	3.12155	1.94591	0.493107	0.428571	0.352727	0	0.0453377	25700202987.26	8.16181e+09
300018	Zhongyuan Shares	2017	C38	2.19722	0.33227	0.11182	-0.130706	0.0112262	21.1921	2.77259	0.078578	0.324954	0	2.80806	1.60944	0.44836	0.4	2.84511	0	0.232656	1740886964.17	4.0404e+08
300018	Zhongyuan Shares	2018	C38	1.60944	0.367228	0.480997	-0.476998	0.0247902	21.2777	2.83321	0.102017	0.125426	0	1.6323	1.60944	0.443596	0.4	2.96137	1	0.294228	1211329456.16	3.76223e+08
300018	Zhongyuan Shares	2021	C38	1.79176	0.334004	0.359276	-0.244348	0.0490386	21.0029	2.99573	0.130058	0.031678	0	2.21283	2.19722	0.332635	0.333333	2.83333	0	0.210025	1420920283.73	4.20509e+08
300019	Sibao Technology	2017	C26	2.30259	0.0519274	-0.310487	0.148124	-0.0174158	20.6431	2.94444	0.209311	0.076411	0	3.68018	2.07944	0.648755	0.375	2.48721	0	0.252436	977794688.55	7.28231e+08
300019	Sibao Technology	2018	C26	2.3979	0.0135019	0.310681	-0.889188	-0.0287738	20.7008	2.99573	0.23454	0.116108	0	3.15192	2.19722	0.636957	0.333333	2.11192	0	0.231238	1017179512.19	8.70573e+08
300019	Sibao Technology	2019	C26	2.3979	-0.00834257	0.0829654	-0.42154	-0.0287738	20.7403	3.04452	0.253302	0.195463	0	1.9798	2.19722	0.624333	0.333333	2.0636	0	0.2232	1146747113.27	1.01804e+09
300019	Sibao Technology	2020	C26	2.07944	-0.0202072	0.278685	-0.149182	0.00727552	20.8602	3.09104	0.221538	0.169385	0	2.76341	2.19722	0.663218	0.333333	2.07816	0	0.224439	1802190032.22	1.52363e+09
300024	robot	2017	C34	5.39816	0.505702	0.798225	0.642169	0.0425269	22.6806	2.83321	0.204001	0.206533	1	4.79925	2.07944	0.424579	0.375	0.393114	0	0.0395234	8423638411.95	2.45506e+09
300024	robot	2018	C34	5.61677	0.516681	0.79558	0.720834	0.0567587	22.8543	2.89037	0.28633	0.207321	1	3.6894	2.19722	0.424579	0.333333	0.393114	0	0.0394738	9516835326.559999	3.09473e+09
300024	robot	2019	C34	5.33754	0.489747	0.630695	0.761465	0.0516391	22.9763	2.94444	0.337288	0.260548	1	2.4597	2.19722	0.428417	0.333333	0.393114	0	0.0398276	9937667020.389999	2.74549e+09
300024	robot	2020	C34	4.2485	0.507687	0.684381	0.578265	0.0516391	23.0196	2.99573	0.338941	-0.112851	1	2.49106	2.19722	0.403637	0.333333	0.359612	0	0.039834	10776965564.83	2.65964e+09
300024	robot	2021	C34	2.30259	0.489094	0.869657	0.290811	0.0516428	23.1007	3.04452	0.547856	-0.031269	1	2.29188	2.07944	0.395916	0.375	0.351061	0	0.0368395	11106225877.64	3.29819e+09
300026	Hongri Pharmaceutical	2017	C27	1.79176	-0.0223285	0.138347	-0.069452	0.0412261	22.7086	2.83321	0.170665	0.154937	0	2.05114	2.19722	0.526122	0.333333	1.16385	0	0.2493	7428215418.85	3.37402e+09
300026	Hongri Pharmaceutical	2018	C27	1.60944	-0.0275862	-0.00433457	-0.206254	0.0412261	22.7286	2.89037	0.123801	-0.127488	0	1.67522	2.19722	0.518631	0.333333	1.14357	0	0.226983	7483637692.87	4.22396e+09
300026	Hongri Pharmaceutical	2019	C27	1.38629	-0.0172308	-0.335408	0.0995197	0.0412261	22.736	2.94444	0.121279	0.251909	0	1.28895	2.19722	0.504118	0.333333	1.12483	0	0.227893	8426545426.47	5.00294e+09
300026	Hongri Pharmaceutical	2020	C27	1.38629	-0.00232734	-0.169531	0.619981	0.0515567	22.8547	2.99573	0.160949	0.184418	1	1.35119	2.19722	0.536993	0.333333	1.20417	0	0.143192	10179628487.94	6.48812e+09
300026	Hongri Pharmaceutical	2021	C27	1.09861	-0.0115024	0.109506	0.672874	0.0758066	23.0437	3.04452	0.273857	0.296861	1	1.55626	2.3979	0.499669	0.363636	1.04917	0	0.142014	11607300738.29	7.67053e+09
300030	Yangpu Medical	2017	C35	2.30259	0.0294968	-0.0244393	-0.211738	0.00128531	21.1084	3.04452	0.350845	-0.051794	0	2.84689	2.07944	0.438461	0.375	0.631812	1	0.241276	1745872404.83	5.49653e+08
300030	Yangpu Medical	2018	C35	2.56495	0.102906	-0.47636	0.104208	-0.0251004	21.2805	3.09104	0.448001	0.062946	0	1.78803	2.19722	0.411699	0.333333	0.62815	1	0.234616	1511142205.01	5.49963e+08
300030	Yangpu Medical	2019	C35	2.30259	0.0761202	-0.201125	0.339451	-0.0251004	21.1361	3.13549	0.460359	0.000565	0	1.42237	2.19722	0.440345	0.333333	0.695886	1	0.234616	1506796709.54	5.75061e+08
300030	Yangpu Medical	2020	C35	2.3979	0.0517303	-0.63037	0.101039	-0.0641457	21.1333	3.17805	0.443682	0.045636	0	1.74541	2.19722	0.440235	0.333333	0.676686	1	0.23447	1744756402.84	9.19226e+08
300030	Yangpu Medical	2021	C35	1.60944	0.051526	-0.38441	0.660841	-0.0641457	21.2799	3.21888	0.425241	0.598483	0	2.32011	2.19722	0.372774	0.333333	0.520141	1	0.234447	1825050178.44	7.99834e+08
300034	Gangyan Gaona	2017	C32	1.94591	0.279741	-0.237591	0.0648137	-0.0687739	21.3077	2.56495	0.219348	-0.039732	1	4.77126	2.19722	0.55728	0.333333	0.123983	0	0.00246111	1898647696.99	6.7491e+08
300034	Gangyan Gaona	2018	C32	1.94591	0.220312	-0.518179	-0.0388696	-0.0687739	21.3644	2.63906	0.251189	-0.009565	1	2.98777	2.19722	0.546583	0.333333	0.102904	0	0.00347916	2584304557.62	8.92588e+08
300034	Gangyan Gaona	2019	C32	1.79176	0.145635	0.0563907	-0.131279	-0.0421072	21.6727	2.70805	0.265846	0.322529	1	1.71345	2.07944	0.522297	0.375	0.118939	0	0.00206354	3186080352.02	1.44646e+09
300034	Gangyan Gaona	2020	C32	3.3322	0.139754	0.389235	-0.0313734	-0.0559961	21.8821	2.77259	0.315015	0.620522	1	2.49843	2.19722	0.523637	0.333333	0.135175	0	0.0171626	3682132228.46	1.58495e+09
300034	Gangyan Gaona	2021	C32	2.3979	0.138568	0.708079	-0.0758414	-0.0559961	22.0268	2.83321	0.347568	0.095747	1	4.60108	2.19722	0.542969	0.333333	0.183301	0	0.0159199	5074698427.07	2.00263e+09
300035	Zhongke Electric	2017	C35	1.60944	-0.0747008	-0.736214	-1.12611	0.0512261	20.697	2.56495	0.159663	-0.025166	0	3.15864	2.19722	0.377409	0.333333	0.778983	0	0.254435	1497765486.57	4.2067e+08
300035	Zhongke Electric	2018	C35	2.30259	-0.040863	0.106161	-0.6488	0.055115	21.1272	2.63906	0.248902	1.58347	0	2.3258	2.19722	0.341642	0.333333	0.780841	0	0.23399	1929330450	6.1932e+08
300035	Zhongke Electric	2019	C38	2.63906	0.0247089	-0.279424	0.0663238	0.0802886	21.3804	2.70805	0.354118	0.472222	0	1.42351	2.19722	0.334214	0.333333	0.732776	0	0.225735	2766371478.96	9.2909e+08
300035	Zhongke Electric	2020	C38	3.46574	0.0238342	-0.342946	0.346265	0.0802886	21.7408	2.77259	0.302484	0.500178	0	1.71418	2.19722	0.362609	0.333333	1.02602	0	0.191276	2786201082.39	9.73627e+08
300035	Zhongke Electric	2021	C38	2.30259	-0.000731276	0.122282	0.284696	0.0667363	21.7479	2.83321	0.248882	0.047935	0	2.68254	2.19722	0.338361	0.333333	0.924888	0	0.171493	6323245466.03	2.19387e+09
300037	New Zhou State	2017	C26	3.43399	0.0366214	-0.0598836	-0.314399	-0.00216228	21.7519	2.19722	0.210507	0.701046	0	2.45135	2.19722	0.506398	0.333333	1.70837	0	0.464257	3699110657.18	1.81563e+09
300037	New Zhou State	2018	C26	3.29584	0.0430065	-0.0160554	0.547892	0.0162262	22.0314	2.30259	0.335725	0.142469	0	1.87636	2.19722	0.491667	0.333333	1.69435	0	0.450655	4409755945.24	2.16481e+09
300037	New Zhou State	2019	C26	3.3322	0.0247494	0.136114	0.652826	0.03916	22.2071	2.3979	0.354179	0.192319	0	1.9199	2.19722	0.49943	0.333333	1.69434	0	0.443378	4948955341.42	2.32483e+09
300037	New Zhou State	2020	C26	2.48491	0.0304513	0.172743	0.0215526	0.03916	22.3224	2.48491	0.323914	0.07392	0	2.38855	2.19722	0.475641	0.333333	1.62589	0	0.420805	7396087264.89	2.96104e+09
300037	New Zhou State	2021	C26	1.79176	0.0277478	0.130465	0.282098	0.0511506	22.7242	2.56495	0.306235	0.273658	0	4.55189	2.19722	0.463343	0.333333	1.62588	0	0.385871	11165960481.34	6.95127e+09
300039	Shanghai Kaibao	2017	C27	2.07944	0.179066	-0.736214	-0.690742	-0.046052	21.6507	2.83321	0.129595	0.07262	0	2.84711	2.19722	0.487297	0.333333	0.52212	0	0.3214	2679724094.17	1.56992e+09
300039	Shanghai Kaibao	2018	C27	2.77259	0.164914	-0.736214	-1.12611	-0.0972036	21.709	2.89037	0.117273	0.048602	0	2.11356	2.19722	0.459673	0.333333	0.44238	0	0.0113885	2747388592.99	1.50068e+09
300039	Shanghai Kaibao	2019	C27	2.30259	0.158404	-0.532646	0.251679	-0.0914899	21.7339	2.94444	0.0954578	-0.044104	0	1.67308	2.19722	0.460135	0.333333	0.44238	0	0.0113885	2842499295.08	1.41903e+09
300039	Shanghai Kaibao	2020	C27	3.04452	0.140975	-0.736214	-0.102771	-0.0914899	21.768	2.99573	0.0960449	-0.054409	0	1.8231	2.19722	0.466646	0.333333	1.75676	0	0.165385	2877284200.91	9.08009e+08
300039	Shanghai Kaibao	2021	C27	2.07944	0.117925	-0.127934	0.126881	-0.128774	21.7801	3.04452	0.103903	-0.360118	0	1.76575	2.19722	0.453359	0.333333	1.71914	0	0.165357	3355816769.77	1.10058e+09
300040	Jiuzhou Electric	2017	C38	1.09861	0.0824443	-0.0827177	-1.12611	0.0112262	21.7644	2.83321	0.370047	0.738994	0	1.50169	2.07944	0.483429	0.375	1.21736	0	0.357413	3783016420.25	1.42821e+09
300040	Jiuzhou Electric	2018	C38	1.09861	0.0649253	-0.0565715	-0.852674	0.0112262	22.0538	2.89037	0.506835	0.082398	0	1.26273	2.19722	0.463866	0.333333	1.18605	0	0.357619	3728798371.84	1.02379e+09
300042	Langke Technology	2017	C39	2.77259	0.0199428	-0.465903	-1.12611	-0.148774	20.6448	2.89037	0.0564805	0.462084	0	4.02201	2.19722	0.679228	0.333333	1.90741	0	0.216863	951698875.14	9.28828e+08
300045	Huali Chuangtong	2017	C35	2.48491	0.371801	0.27616	-0.402314	0.0114477	20.9572	2.19722	0.207977	0.008551	0	4.05076	2.19722	0.544982	0.333333	1.5066	0	0.463408	1869443893.9	5.70924e+08
300045	Huali Chuangtong	2018	C35	2.48491	0.382759	0.101203	0.00817466	0.0362262	21.3489	2.30259	0.270943	0.364078	0	2.70266	2.19722	0.519709	0.333333	1.46747	0	0.449733	2347764787.01	6.79077e+08
300045	Huali Chuangtong	2019	C35	3.17805	0.360647	0.245841	0.118607	-0.0806746	21.5767	2.3979	0.196932	0.189436	0	1.7063	2.19722	0.51726	0.333333	1.56733	0	0.41749	2310128290.51	6.40771e+08
300045	Huali Chuangtong	2020	C39	2.48491	0.334556	0.482035	-0.162209	-0.059885	21.5606	2.48491	0.260324	-0.05641	0	2.17008	2.19722	0.483217	0.333333	1.4637	0	0.399838	2394246267.44	6.45075e+08
300045	Huali Chuangtong	2021	C39	1.94591	0.334839	0.648197	0.0483258	-0.059885	21.5963	2.56495	0.269646	0.006718	0	2.25344	2.19722	0.409904	0.333333	1.20173	0	0.376765	2205237743.73	6.65046e+08
300046	Taiji Corporation	2017	C39	2.07944	-0.0853238	-0.736214	-0.808982	0.0732331	20.7733	2.56495	0.246627	0.457029	0	3.52689	2.07944	0.544782	0.375	0.291129	1	0	1025717939.08	2.78652e+08
300048	Hekang Xinneng	2019	C38	1.94591	0.0658674	0.476199	0.0897838	0.0967817	22.1471	2.77259	0.435917	-0.107061	0	1.07616	1.94591	0.451791	0.428571	0.884493	1	0.0183647	3754925947.82	1.30373e+09
300048	Hekang Xinneng	2020	C38	1.38629	0.0717019	0.591388	0.214753	0.0967817	22.0463	2.83321	0.38073	0.080769	0	1.09372	1.94591	0.335831	0.428571	0.374314	1	0.0171995	2599945857.59	1.25657e+09
300053	Obit	2018	C39	3.2581	0.0905646	-0.0177248	-0.126453	0.0319669	21.7364	2.30259	0.249985	0.319527	0	2.84464	2.07944	0.341184	0.375	0.495395	0	0.236402	4100060991.41	9.05993e+08
300053	Obit	2019	C39	2.48491	0.0470101	0.79488	-0.290445	0.0319669	22.1343	2.3979	0.218452	0.226218	0	1.43405	2.19722	0.374356	0.333333	0.814705	0	0.209826	3947143758.48	8.51704e+08
300053	Obit	2020	C39	3.93183	0.0384745	0.1966	0.298433	0.0336084	22.0963	2.48491	0.258587	-0.059922	1	2.23084	2.19722	0.402419	0.333333	1.28738	0	0.150942	3933246526.61	8.69832e+08
300053	Obit	2021	C39	2.07944	0.0969143	0.60749	-0.0892528	0.0624261	22.0927	2.56495	0.228919	0.021284	1	1.75891	2.19722	0.367965	0.333333	1.14716	0	0.132107	3903715588.7	6.96011e+08
300054	Dinglong Shares	2018	C26	1.38629	0.0626932	0.266243	0.380395	-0.108774	22.0875	2.30259	0.0697633	0.301538	0	2.29554	2.19722	0.4555	0.333333	1.54356	0	0.32566	3960556469.77	1.3376e+09
300054	Dinglong Shares	2019	C26	1.94591	0.117056	-0.232067	0.450069	-0.108774	22.0996	2.3979	0.0645327	-0.21329	0	1.43216	2.19722	0.484133	0.333333	1.7216	0	0.322677	4201730001.78	1.1488e+09
300056	Three-dimensional silk	2017	C35	2.70805	0.0554034	-0.351336	-0.321266	0.0565323	21.7477	2.77259	0.577905	0.377579	0	2.06412	2.19722	0.510358	0.333333	1.44528	0	0.120656	2724976604.18	1.3091e+09
300056	Three-dimensional silk	2018	C35	2.70805	0.097161	-0.316077	-0.676552	-0.00877386	21.7257	2.83321	0.483364	0.380825	0	1.29632	2.19722	0.553561	0.333333	2.09258	0	0.268974	2633991579.48	7.86492e+08
300056	Zhongchuang Environmental Protection	2019	C35	2.3979	0.0634737	-0.329812	-0.352515	0.0734484	21.6918	2.89037	0.629544	-0.399214	0	1.2298	2.19722	0.543722	0.333333	2.09258	1	2.07528e-06	1903215590.03	1.47574e+09
300056	Zhongchuang Environmental Protection	2020	C35	3.55535	-0.0633491	-0.736214	-0.53687	0.10009	21.3668	2.94444	0.431022	0.876357	0	1.63688	2.3979	0.634088	0.333333	2.53573	0	2.11938e-06	1619800774.75	1.82439e+09
300056	Zhongchuang Environmental Protection	2021	C35	1.60944	-0.0737599	-0.335762	0.199804	0.0486226	21.2056	2.99573	0.301824	0.236254	0	1.72974	2.07944	0.625396	0.375	1.63418	0	0	1295929861.14	1.14204e+09
300057	Wanshun New Materials	2019	C32	2.48491	0.0369068	-0.375777	0.577175	0.0361241	22.5593	3.04452	0.560169	0.297554	0	0.994711	2.19722	0.644715	0.333333	0.353723	1	0.448915	6919080631.94	4.45216e+09
300057	Wanshun New Materials	2020	C32	1.09861	0.0426497	-0.418602	0.522245	0.0467817	22.6575	3.09104	0.501998	0.067973	0	1.06657	2.30259	0.508239	0.4	0.344658	1	0.348721	8280120805.27	5.06858e+09
300065	Hailanxin	2017	C39	2.19722	0.240626	-0.574028	-0.555263	-0.000440538	21.3159	2.77259	0.206218	1.18591	0	4.2397	1.60944	0.504282	0.4	1.02443	1	0.215828	2212605506.96	8.05147e+08
300065	Hailanxin	2018	C39	1.60944	0.274581	-0.436458	-0.659668	-0.000440538	21.5174	2.83321	0.22619	0.123613	0	2.67142	1.60944	0.462513	0.4	0.907273	1	0.215828	2168165591.04	7.69604e+08
300065	Hailanxin	2019	C39	3.21888	0.280709	-0.507726	-0.599735	-0.010549	21.4971	2.89037	0.215061	-0.044145	0	1.74186	1.60944	0.445421	0.4	0.975627	1	0.196405	2207711465.5	8.12157e+08
300065	Hailanxin	2020	C39	3.68888	0.349812	0.354657	-0.438592	-0.010549	21.5152	2.94444	0.189116	0.055293	0	2.16202	1.60944	0.410952	0.4	0.757017	1	0.196405	2918631553.99	8.70931e+08
[truncated: 2,673 more rows]
